# Supplementary material for: Global Mapping of DNA Conformational Flexibility on Saccharomyces cerevisiae
Source: PLoS Comput Biol. 2015 Apr 10;11(4):e1004136. doi: 10.1371/journal.pcbi.1004136 (PMC4393290; doi:10.1371/journal.pcbi.1004136)
Supplement: S1 Table — A.csv table containing all genomic features corresponding to flexibility peaks. (CSV) [file pcbi.1004136.s002.csv]

name	chrom	start	end	Peak length	InterORF region	genes flanking interORF region	position of peak w.r.t. UTRs	position w.r.t. UTRs (SGD name)	repeat as from RepeatMasker	motif M1 by MEME	motif M2 by MEME	Motif M3 by MEME
peakI-1	chrI	87678	87915	238	conv	YAL029C-YAL030W	YAL029C—3UTR;YAL030W--3UTR	MYO4;SNC1	(TA)n-30	M1		M3
peakI-2	chrI	229260	229912	653	telomere	none	none	none	none			M3
peakII-1	chrII	40499	40700	202	unidir	YBL097W-YBL098W	YBL098W--3UTR	BNA4	(TA)n-35	M1		M3
peakII-10	chrII	645987	646215	229	conv	YBR210W-YBR211C	YBR210W--3UTR;YBR211C--3UTR	ERV15;AME1	(TA)n-62	M1		M3
peakII-11	chrII	701821	702128	308	unidir	YBR240C-YBR241C	YBR240C--5UTRm	THI2	(TA)n-47	M1		M3
peakII-2	chrII	68212	68407	196	peak-within-ORF	YBL084C	ORF--YBL084C	CDC27	(TTA)n-71		M2	M3
peakII-3	chrII	164331	164519	189	unidir	YBL029C-A-YBL030C	YBL029C-A--3UTR	YBL029C-A	none	M1		M3
peakII-4	chrII	193469	193674	206	unidir	YBL015W-YBL016W	YBL016W--3UTR	FUS3	(CATATA)n-33	M1		M3
peakII-5	chrII	353487	353728	242	unidir	YBR057C-YBR058C	YBR058C--3UTR	UBP14	(TA)n-40;(TG)n-26	M1		M3
peakII-6	chrII	476899	477189	291	div	YBR117C-YBR118W	none	none	(TA)n-24	M1		M3
peakII-7	chrII	541343	541721	379	peak-within-ORF	YBR150C	ORF--YBR150C	TBS1	(CAT)n-118;(TTA)n-177		M2	M3
peakII-8	chrII	559675	559875	201	unidir	YBR159W-YBR160W	YBR159W--3UTR	IFA38	(TA)n-28	M1		M3
peakII-9	chrII	628804	629004	201	unidir	YBR202W-YBR203W	none	none	(TA)n-46	M1		M3
peakIII-1	chrIII	9059	9336	278	div	YCL069W-YCL073C	none	none	(TA)n-52	M1		M3
peakIII-2	chrIII	46880	47087	208	unidir	YCL044C-YCL045C	YCL044C--3UTR;YCL045C--5UTR	MGR1;EMC1	none	M1		M3
peakIII-3	chrIII	52318	52539	222	unidir	YCL039W-YCL040W	YCL040W--3UTR	GLK1	(TA)n-25	M1		M3
peakIII-4	chrIII	64452	64714	263	conv	YCL031C-YCL032W	YCL031C--3UTR;YCL032W--3UTR	RRP7;STE50	(TTATA)n-31			M3
peakIII-5	chrIII	247849	248091	243	conv	YCR073W-A-YCR075C	YCR073W-A--3UTR;YCR075C--3UTR	SOL2;ERS1	(TATATG)n-106	M1		M3
peakIII-6	chrIII	259936	260136	201	conv	YCR083W-YCR084C	YCR083W--3UTR;YCR084C--3UTR	TRX3;TUP1	(TA)n-32	M1		M3
peakIII-7	chrIII	315419	315708	290	conv	YCR108C-YCR107W	none	none	(TA)n-35	M1		M3
peakIV-1	chrIV	20435	20647	213	div	YDL241W-YDL243C	YDL241W--5UTR	YDL241W	(TA)n-37	M1		M3
peakIV-10	chrIV	370888	371099	212	unidir	YDL046W-YDL047W	YDL047W--3UTR	SIT4	(TA)n-30	M1		M3
peakIV-11	chrIV	390323	390596	274	peak-within-ORF	YDL035C	ORF--YDL035C	GPR1	(TTG)n-251		M2	M3
peakIV-12	chrIV	505145	505350	206	div	YDR033W-YDR032C	none	none	(TA)n-24	M1		M3
peakIV-13	chrIV	538652	538850	199	div	YDR041W-YDR040C	none	none	(TA)n-31	M1		M3
peakIV-14	chrIV	558202	558415	214	unidir	YDR051C-YDR052C	YDR052C--3UTR	DBF4	(TA)n-26	M1		M3
peakIV-15	chrIV	778662	778908	247	unidir	YDR160W-YDR161W	YDR160W--3UTR	SSY1	(TTA)n-109		M2	M3
peakIV-16	chrIV	864772	865005	234	conv	YDR206W-YDR207C	YDR206W--3UTR;YDR207C--3UTR	EBS1;UME6	(TA)n-36;(TAA)n-42	M1	M2	M3
peakIV-17	chrIV	930850	931074	225	div	YDR233C-YDR234W	YDR234W--5UTR	LYS4	(TA)n-22	M1		M3
peakIV-18	chrIV	946444	946744	301	div	YDR240C-YDR242W	YDR242W--5UTR	AMD2	none			M3
peakIV-19	chrIV	964453	964792	340	div	YDR253C-YDR254W	YDR253C--5UTR	MET32	none			M3
peakIV-2	chrIV	56879	57098	220	unidir	YDL223C-YDL224C	none	none	(TA)n-55	M1		M3
peakIV-20	chrIV	1212211	1212731	521	conv	YDR366C-YDRTy1-5	YDR366C--3UTRm	YDR366C	(TA)n-42	M1		M3
peakIV-21	chrIV	1224454	1224650	197	div	YDR374C-YDR374W-A	YDR374C--5UTRm	YDR374C	(TA)n-53	M1		M3
peakIV-22	chrIV	1229111	1229327	217	conv	YDR377W-YDR378C	YDR377W--3UTR;YDR378C--3UTR	ATP17;LSM6	(TA)n-40	M1		M3
peakIV-23	chrIV	1238944	1239140	197	div	YDR382W-YDR381C-A	none	none	(TA)n-36	M1		M3
peakIV-24	chrIV	1290795	1291203	409	peak-within-ORF	YDR409W	ORF--YDR409W	SIZ1	(TAA)n-216		M2	M3
peakIV-25	chrIV	1321886	1322089	204	unidir	YDR425W-YDR427W	YDR425W--3UTRm	SNX41	(TA)n-33	M1	M2	M3
peakIV-26	chrIV	1385308	1385583	276	conv	YDR461C-A-YDR461W	YDR461C-A--3UTR;YDR461W--3UTR	YDR461C-A;MFA1	(TA)n-41	M1		M3
peakIV-27	chrIV	1418368	1418578	211	conv	YDR480W-YDR481C	YDR480W--3UTR;YDR481C--3UTR	DIG2;PH8	(TA)n-31	M1		M3
peakIV-3	chrIV	161394	161783	390	peak-within-ORF	YDL167C	ORF--YDL167C	NRP1	(TTA)n-229		M2	M3
peakIV-4	chrIV	169732	169925	194	unidir	YDL160C-A-YDL160C	none	none	(TA)n-32;A-rich-54	M1		M3
peakIV-5	chrIV	226725	226953	229	unidir	YDL131W-YDL132W	YDL132W--3UTR	CDC53	(TA)n-53	M1		M3
peakIV-6	chrIV	240051	240251	201	div	YDL124W-YDL125C	YDL124W--5UTR	YDL124W	(TA)n-30	M1		M3
peakIV-7	chrIV	323592	323796	205	conv	YDL074C-YDL075W	none	none	(TA)n-34	M1		M3
peakIV-8	chrIV	329486	329798	313	conv	YDL072C-YDL073W	YDL072C--3UTR;YDL073W--3UTR	YET3;YDL073W	(TA)n-31	M1		M3
peakIV-9	chrIV	343910	344168	259	conv	YDL059C-YDL060W	YDL059C--3UTR;YDL060W--3UTR	RAD59;TSR1	(TA)n-35	M1		M3
peakIX-1	chrIX	105665	105896	232	conv	YIL129C-YIL130W	YIL130W--3UTR	YIL130W	(TAA)n-70		M2	M3
peakIX-2	chrIX	137003	137249	247	peak-within-ORF	YIL119C	ORF--YIL119C	RPI1	(TTA)n-141		M2	M3
peakIX-3	chrIX	144020	144325	306	conv	YIL115C-YIL116W	YIL115C--3UTR;YIL116W--3UTR	NUP159;HIS5	(TA)n-32	M1		M3
peakIX-4	chrIX	177278	177570	293	div	YIL099W-YIL101C	YIL101C--5UTRm	XBP1	(CATA)n-153	M1		M3
peakV-1	chrV	31365	31553	189	unidir	YEL063C-YEL064C	YEL063C--3UTR	CAN1	(TA)n-37	M1		M3
peakV-10	chrV	491316	491548	233	unidir	YER158C-YER159C	YER159C--3UTR	BUR6	(TA)n-60	M1		M3
peakV-11	chrV	538278	538491	214	conv	YER173W-YER174C	YER173W--3UTR;YER174C--3UTR	RAD24;GRX4	(TA)n-41	M1		M3
peakV-12	chrV	546426	546635	210	unidir	YER177W-YER178W	YER177W--3UTR	BMH1	none	M1		M3
peakV-2	chrV	118483	118691	209	conv	YEL020C-YEL020W-A	YEL020C--3UTR	YEL020C	(TA)n-36;TY4-330	M1		M3
peakV-3	chrV	132472	132694	223	unidir	YEL011W-YEL012W	YEL012W--3UTR	UBC8	(TA)n-44	M1		M3
peakV-4	chrV	142791	143082	292	peak-within-ORF	YEL007W	ORF--YEL007W	MIT1	(TAA)n-118		M2	M3
peakV-5	chrV	198426	198693	268	unidir	YER021W-YER022W	YER021W--3UTR	RPN3	(TA)n-22	M1		M3
peakV-6	chrV	208686	209131	446	unidir	YER026C-YER027C	YER027C--3UTR	GAL83	none	M1		M3
peakV-7	chrV	225635	225899	265	div	YER036C-YER037W	YER037W--5UTR	PHM8	(TATATG)n-99	M1		M3
peakV-8	chrV	256182	256404	223	conv	YER051W-YER052C	YER051W--3UTR;YER052C--3UTR	JHD1;HOM3	(TA)n-49	M1		M3
peakV-9	chrV	284295	284509	215	unidir	YER064C-YER065C	YER064C--5UTR	AVT2	(TA)n-36	M1		M3
peakVI-1	chrVI	12309	12576	268	unidir	YFL058W-YFL059W	YFL059W--3UTRm	SNXZ3	none	M1		M3
peakVI-2	chrVI	57777	58107	331	unidir	YFL036W-YFL037W	YFL037W--3UTR	TUB2	(TATATG)n-40;unidentified-33	M1		M3
peakVI-3	chrVI	94982	95180	199	div	YFL021W-YFL022C	YFL022C--5UTR	FRS2	unidentified-24	M1		M3
peakVI-4	chrVI	103090	103306	217	div	YFL017W-A-YFL018C	YFL018C--5UTR	LPD1	unidentified-46	M1		M3
peakVI-5	chrVI	237062	237399	338	conv	YFR040W-YFR041C	YFR040W--3UTR;YFR041C--3UTR	SAP155;ERJ5	(TAA)n-132;AT_rich-32;AT_rich-25	M1	M2	M3
peakVII-1	chrVII	69273	69538	266	unidir	YGL227W-YGL228W	YGL228W--3UTR	SHE10	(CA)n-35;(TA)n-87	M1		M3
peakVII-10	chrVII	431287	431563	277	conv	YGL035C-YGL036W	YGL035C--3UTR;YGL036W--3UTR	MIG1;YGL036W	(TTA)n-89		M2	M3
peakVII-11	chrVII	450024	450217	194	unidir	YGL023C-YGL025C	YGL023C--3UTR;YGL025C--5UTRm	PIB2;PGD1	(TTATA)n-32			M3
peakVII-12	chrVII	496931	497155	225	unidir	YGL001C-YGR001C	YGR001C--3UTR	YGR001C	(TAAAAA)n-31;AT_rich-60			M3
peakVII-13	chrVII	531759	531964	206	conv	YGR023W-YGR024C	YGR024C--3UTR	THG1	(TA)n-37	M1		M3
peakVII-14	chrVII	604384	604590	207	conv	YGR056W-YGR057C	YGR056W--3UTR;YGR057C--3UTR	RSC1;LST7	none	M1		M3
peakVII-15	chrVII	611623	611860	238	conv	YGR060W-YGR061C	YGR061C--3UTR	ADE6	AT_rich-31;(TA)n-36	M1		M3
peakVII-16	chrVII	635418	635722	305	unidir	YGR072W-YGR074W	YGR072W--3UTR;YGR074W--5UTRm	UPF3;SMD1	AT_rich-70			M3
peakVII-17	chrVII	644687	644910	224	conv	YGR082W-YGR083C	YGR082W--3UTR;YGR083C--3UTR	TOM20;GDC2	(TA)n-46	M1		M3
peakVII-18	chrVII	808303	808503	201	unidir	YGR159C-YGR161C	YGR161C--3UTR	RTS3	(TA)n-31;AT_rich-26	M1		M3
peakVII-19	chrVII	949168	949364	197	conv	YGR227W-YGR229C	YGR229C--3UTR	SMI1	(TA)n-23	M1		M3
peakVII-2	chrVII	78889	79137	249	unidir	YGL223C-YGL224C	YGL223C--3UTR;YGL224C--5UTR	COG1;SDT1	(TA)n-57	M1		M3
peakVII-20	chrVII	1043685	1043891	207	conv	YGR275W-YGR276C	YGR275W--3UTR;YGR276C--3UTR	RTT102;RNH70	(TA)n-54	M1		M3
peakVII-3	chrVII	156025	156236	212	unidir	YGL183C-YGL184C	YGL184C--5UTR	STR3	(TA)n-55	M1		M3
peakVII-4	chrVII	270193	270447	255	unidir	YGL127C-YGL128C	YGL127C--3UTR;YGL128C--5UTR	SOH1;CWC23	(TATATG)n-99	M1		M3
peakVII-5	chrVII	272209	272432	224	unidir	YGL125W-YGL126W	YGL125W--5UTR;YGL126W--3UTR	MET13;SCS3	(TA)n-64	M1		M3
peakVII-6	chrVII	298011	298212	202	conv	YGL112C-YGL113W	YGL112C--3UTR;YGL113W--3UTR	TAF6;SLD3	none	M1		M3
peakVII-7	chrVII	307095	307317	223	unidir	YGL105W-YGL106W	YGL106W--3UTR	MLC1	(TA)n-52	M1		M3
peakVII-8	chrVII	348013	348259	247	peak-within-ORF	YGL086W	ORF--YGL086W	MAD1	(TAA)n-144		M2	M3
peakVII-9	chrVII	428000	428193	194	div	YGL037C-YGL036W	YGL037C--5UTR	PNC1	AT_rich-46			M3
peakVIII-1	chrVIII	66060	66264	205	unidir	YHL020C-YHL021C	YHL020C--3UTR	OPI1	none		M2	M3
peakVIII-10	chrVIII	465716	465928	213	unidir	YHR179W-YHR181W	none	none	(TA)n-36	M1		M3
peakVIII-11	chrVIII	504284	504490	207	conv	YHR202W-YHR203C	YHR202W--3UTRm;YHR203C--3UTR	YHR202W;RPS4B	(TATATG)n-35	M1		M3
peakVIII-2	chrVIII	75883	76088	206	conv	YHL014C-YHL015W	YHL014C--3UTR;YHL015W--3UTR	YLF2;RPS20	(TA)n-28	M1		M3
peakVIII-3	chrVIII	98767	98979	213	div	YHL004W-YHL006C	YHL006C--5UTRm	SHU1	(TATATG)n-70	M1		M3
peakVIII-4	chrVIII	168693	168903	211	unidir	YHR029C-YHR030C	YHR030C--3UTR	SLT2	(TA)n-48	M1		M3
peakVIII-5	chrVIII	197164	197441	278	conv	YHR045W-YHR046C	YHR045W--3UTR;YHR046C--3UTR	YHR045W;INM1	(TTA)n-42		M2	M3
peakVIII-6	chrVIII	339979	340185	207	conv	YHR114W-YHR115C	YHR114W--3UTR;YHR115C--3UTR	BZZ1;DMA1	(TA)n-32	M1		M3
peakVIII-7	chrVIII	370453	370661	209	conv	YHR132W-A-YHR133C	YHR132W-A--3UTR;YHR133C--3UTR	IGO2;NSG1	(TA)n-32	M1		M3
peakVIII-8	chrVIII	391729	392055	327	conv	YHR146W-YHR147C	YHR146W--3UTR	CRP1	AT_rich-29;(TAA)n-202;(TAG)n-105		M2	M3
peakVIII-9	chrVIII	413466	413733	268	conv	YHR157W-YHR158C	YHR157W--3UTR;YHR158C--3UTR	REC104;KEL1	(TTA)n-93		M2	M3
peakX-1	chrX	76466	76672	207	conv	YJL187C-YJL189W	YJL187C--3UTRm;YJL189W--3UTR	RPL39;SWE1	(TA)n-28	M1		M3
peakX-2	chrX	177830	178035	206	unidir	YJL129C-YJL128C	none	none	(TA)n-39	M1		M3
peakX-3	chrX	455976	456174	199	div	YJR009C-YJR010W	YJR010W--5UTR	MET3	(TA)n-41	M1		M3
peakX-4	chrX	470035	470257	223	conv	YJR022W-YJR024C	YJR022W--3UTR;YJR024C--3UTR	LSM8;MDE1	(TAA)n-58		M2	M3
peakX-5	chrX	604332	604540	209	unidir	YJR093C-YJR094C	YJR094C--3UTR	IME1	(TA)n-35	M1		M3
peakXI-1	chrXI	15806	16333	528	conv	YKL218C-YKL219W	YKL219W--3UTR	SRY1	AT_rich-184;(TAA)n-95;AT_rich-23			M3
peakXI-10	chrXI	392000	392214	215	unidir	YKL024C-YKL025C	YKL024C--3UTR	URA6	(TA)n-37	M1		M3
peakXI-11	chrXI	464723	464953	231	conv	YKR013W-YKR014C	YKR013W--3UTR;YKR014C--3UTR	PRY2;YPT52	(TA)n-57	M1		M3
peakXI-12	chrXI	524782	525063	282	unidir	YKR046C-YKR048C	YKR046C--5UTRm;YKR048C--3UTR	PET10;NAP1	(TTA)n-28;(TATATG)n-72	M1	M2	M3
peakXI-13	chrXI	579285	579477	193	conv	YKR074W-YKR075C	YKR074W--3UTR;YKR075C--3UTRm	AIM29;YKR075C	AT_rich-28	M1		M3
peakXI-2	chrXI	26217	26705	489	conv	YKL215C-YKL216W	YKL215C--3UTR;YKL216W--3UTR	OXP1;URA1	(TA)n-40	M1		M3
peakXI-3	chrXI	79976	80201	226	unidir	YKL192C-YKL193C	YKL192C--3UTR	ACP1	none	M1		M3
peakXI-4	chrXI	136009	136219	211	unidir	YKL166C-YKL165C	none	none	(TA)n-50	M1		M3
peakXI-5	chrXI	164761	164969	209	unidir	YKL151C-YKL152C	YKL151C--3UTR	YKL151C	(TA)n-38	M1		M3
peakXI-6	chrXI	173811	174020	210	unidir	YKL145W-YKL146W	YKL146W--3UTR	AVT3	none	M1		M3
peakXI-7	chrXI	280490	280722	233	conv	YKL082C-YKL084W	YKL082C--3UTR;YKL084W--3UTR	RRP14;HOT13	(TA)n-69	M1	M2	M3
peakXI-8	chrXI	335914	336135	222	unidir	YKL054C-YKL055C	YKL054C--3UTR	DEF1	none	M1		M3
peakXI-9	chrXI	382006	382389	384	unidir	YKL029C-YKL032C	YKL029C--3UTR	MAE1	(TTA)n-72	M1	M2	M3
peakXII-1	chrXII	41134	41333	200	conv	YLL048C-YLL049W	YLL048C--3UTR;YLL049W--3UTR	YBT1;LDB18	(TA)n-46	M1		M3
peakXII-10	chrXII	342790	342992	203	conv	YLR100W-YLR102C	YLR100W--3UTR;YLR102C--3UTR	ERG27;APC9	(TA)n-48	M1		M3
peakXII-11	chrXII	390258	390449	192	div	YLR121C-YLR125W	YLR121C--5UTR	YPS3	none	M1		M3
peakXII-12	chrXII	451193	451414	222	rRNA locus	none	none	none	(TTA)n-35;AT_rich-87			M3
peakXII-13	chrXII	556372	556575	204	unidir	YLR206W-YLR207W	YLR206W--3UTR	ENT2	(CAG)n-42;(TA)n-26	M1		M3
peakXII-14	chrXII	563395	563623	229	conv	YLR210W-YLR211C	YLR210W--3UTR;YLR211C--3UTR	CLB4;YLR211C	(CA)n-39;(TA)n-25	M1		M3
peakXII-15	chrXII	701104	701344	241	peak-within-ORF	YLR278C	ORF--YLR278C	YLR278C	(TTA)n-106		M2	M3
peakXII-16	chrXII	829311	829536	226	conv	YLR350W-YLR351C	YLR350W--3UTR;YLR351C--3UTR	ORM2;NIT3	(TATATG)n-66	M1		M3
peakXII-17	chrXII	837436	837626	191	unidir	YLR355C-YLR354C	none	none	(TA)n-35	M1		M3
peakXII-18	chrXII	881847	882112	266	conv	YLR381W-YLR382C	YLR381W--3UTR;YLR382C--3UTRm	CTF3;NAM2	(TA)n-29	M1		M3
peakXII-19	chrXII	1015420	1015615	196	conv	YLR439W-YLR440C	YLR439W--3UTR;YLR440C--3UTR	MRPL4;SEC39	(CATA)n-57	M1		M3
peakXII-2	chrXII	105335	105602	268	conv	YLL019C-YLL021W	YLL019C--3UTR;YLL021W--3UTR	KNS1;SPA2	(TAA)n-54;AT_rich-43		M2	M3
peakXII-3	chrXII	125311	125552	242	div	YLL012W-YLL013C	YLL012W--5UTR	YEH1	(TA)n-32	M1		M3
peakXII-4	chrXII	170498	170784	287	div	YLR013W-YLR012C	none	none	(TA)n-35	M1		M3
peakXII-5	chrXII	171924	172137	214	conv	YLR013W-YLR014C	YLR014C--3UTR	PPR1	(TA)n-32	M1		M3
peakXII-6	chrXII	181557	181781	225	conv	YLR019W-YLR020C	YLR020C--3UTR	YEH2	(TA)n-73	M1		M3
peakXII-7	chrXII	248436	248643	208	unidir	YLR053C-YLR054C	YLR053C--5UTR;YLR054C--3UTR	YLR053C;OSW2	(CATATA)n-30	M1		M3
peakXII-8	chrXII	320359	320546	188	div	YLR090W-YLR089C	none	none	none			M3
peakXII-9	chrXII	339563	339778	216	unidir	YLR098C-YLR099C	YLR099C--3UTR	ICT1	(TA)n-39	M1		M3
peakXIII-1	chrXIII	21847	22075	229	unidir	YML124C-YML125C	YML124C--3UTR	TUB3	AT_rich-22;(TATATG)n-106	M1		M3
peakXIII-10	chrXIII	557284	557525	242	unidir	YMR145C-YMR146C	YMR146C--3UTR	TIF34	(TA)n-48	M1		M3
peakXIII-11	chrXIII	561795	562001	207	conv	YMR149W-YMR150C	YMR149W--3UTR;YMR150C--3UTR	SWP1;IMP1	(TA)n-39	M1		M3
peakXIII-12	chrXIII	587548	587776	229	peak-within-ORF	YMR164C	ORF--YMR164C	MSS11	(TTA)n-110		M2	M3
peakXIII-13	chrXIII	622077	622281	205	conv	YMR179W-YMR180C	YMR179W--3UTRm;YMR180C--3UTR	SPT21;CTL1	(TA)n-27	M1		M3
peakXIII-14	chrXIII	646771	646974	204	unidir	YMR191W-YMR192W	YMR191W--3UTR	SPG5	(TA)n-30	M1		M3
peakXIII-2	chrXIII	45868	46070	203	unidir	YML111W-YML112W	YML112W--3UTR	CTK3	none			M3
peakXIII-3	chrXIII	57708	57912	205	conv	YML105C-YML106W	YML105C--3UTR	SEC65	AT_rich-33;(CATATA)n-21	M1		M3
peakXIII-4	chrXIII	86867	87146	280	unidir	YML091C-YML092C	YML091C--3UTR	RPM2	(TTA)n-118		M2	M3
peakXIII-5	chrXIII	101097	101289	193	div	YML082W-YML083C	YML083C--5UTRm	YML083C	(TA)n-89	M1		M3
peakXIII-6	chrXIII	239276	239488	213	conv	YML016C-YML017W	YML016C--3UTR	PPZ1	(TA)n-46	M1		M3
peakXIII-7	chrXIII	255896	256160	265	conv	YML006C-YML007W	YML006C--3UTR;YML007W--3UTR	GIS4;YAP1	none	M1	M2	M3
peakXIII-8	chrXIII	344001	344271	271	unidir	YMR037C-YMR036C	none	none	(CTATA)n-123			M3
peakXIII-9	chrXIII	388599	388795	197	div	YMR055C-YMR058W	YMR058W--5UTR	FET3	(TA)n-36	M1		M3
peakXIV-1	chrXIV	14213	14479	267	unidir	YNL332W-YNL333W	YNL333W--3UTRm	SNZ2	(TA)n-57	M1		M3
peakXIV-2	chrXIV	217100	217365	266	unidir	YNL230C-YNL231C	YNL230C--3UTR;YNL231C--5UTR	ELA1;PDR16	(TA)n-40	M1		M3
peakXIV-3	chrXIV	326557	326765	209	unidir	YNL163C-YNL164C	YNL163C--3UTR	RIA1	(TA)n-34	M1		M3
peakXIV-4	chrXIV	605639	605849	211	unidir	YNL014W-YNL015W	YNL015W--3UTR	PBI2	(TA)n-57	M1		M3
peakXIV-5	chrXIV	694145	694349	205	unidir	YNR035C-YNR036C	YNR036C--3UTR	MRPS12	(TA)n-34	M1		M3
peakXV-1	chrXV	308	1264	957	peak-within-ORF	YOL166W-A	ORF--YOL166W-A	YOL166W-A	(TA)n-33	M1		M3
peakXV-10	chrXV	413522	413758	237	unidir	YOR044W-YOR045W	YOR044W--3UTR	IRC23	none			M3
peakXV-11	chrXV	536977	537182	206	unidir	YOR113W-YOR114W	YOR113W--3UTR	AZF1	(TA)n-32	M1		M3
peakXV-12	chrXV	651668	651964	297	conv	YOR168W-YOR171C	YOR168W--3UTR;YOR171C--3UTR	GLN4;LCB4	(TA)n-26	M1		M3
peakXV-13	chrXV	667460	667670	211	unidir	YOR178C-YOR177C	none	none	(TA)n-35	M1		M3
peakXV-14	chrXV	722559	722764	206	unidir	YOR202W-YOR204W	YOR202W--3UTR	HIS3	(TATG)n-52;T-rich-40	M1		M3
peakXV-15	chrXV	854895	855103	209	conv	YOR290C-YOR289W	none	none	(TA)n-31	M1		M3
peakXV-16	chrXV	923036	923236	201	unidir	YOR323C-YOR324C	YOR324C--3UTR	FRT1	(TA)n-36	M1		M3
peakXV-17	chrXV	988845	989063	219	div	YOR348C-YOR349W	YOR348C--5UTRm	PUT4	A-rich-51;(TATATG)n-102	M1		M3
peakXV-18	chrXV	998251	998453	203	conv	YOR352W-YOR353C	YOR352W--3UTR;YOR353C--3UTR	YOR352W;SOG2	(TA)n-33	M1		M3
peakXV-2	chrXV	45609	45815	207	conv	YOL148C-YOL149W	YOL148C--3UTR;YOL149W--3UTR	SPT20;DCP1	(TA)n-41	M1		M3
peakXV-3	chrXV	110697	110910	214	conv	YOL108C-YOL109W	YOL109W--3UTR	ZEO1	(TAA)n-104		M2	M3
peakXV-4	chrXV	196995	197244	250	conv	YOL070C-YOL071W	YOL070C--3UTR;YOL071W--3UTR	NBA1;EMI5	(TTA)n-144		M2	M3
peakXV-5	chrXV	205956	206166	211	unidir	YOL064C-YOL065C	YOL064C--3UTR	MET22	(CATATA)n-46	M1		M3
peakXV-6	chrXV	227027	227457	431	div	YOL054W-YOL055C	none	none	TY3-LTR-342;TY2_LTR-17;(ATG)n-62		M2	M3
peakXV-7	chrXV	241442	241668	227	unidir	YOL047C-YOL048C	YOL047C--3UTR	YOL047C	(TA)n-43	M1		M3
peakXV-8	chrXV	326105	326307	203	unidir	YOL001W-YOR001W	YOL001W--3UTR	PHO80	(TA)n-29	M1		M3
peakXV-9	chrXV	354773	355272	500	unidir	YOR011W-A-YOR011W	none	none	TY-280;(TA)n-38;TY-43	M1		M3
peakXVI-1	chrXVI	132170	132365	196	unidir	YPL221W-YPL222W	YPL222W--3UTR	FMP40	(TA)n-35	M1		M3
peakXVI-10	chrXVI	773526	773835	310	conv	YPR119W-YPR120C	none	none	(TAA)n-119	M1	M2	M3
peakXVI-2	chrXVI	139335	139692	358	conv	YPL217C-YPL218W	YPL217C--3UTR;YPL218W--3UTR	BMS1;SAR1	(TA)n-35	M1		M3
peakXVI-3	chrXVI	165721	165938	218	unidir	YPL203W-YPL204W	YPL204W--3UTR	HRR25	(TA)n-44	M1		M3
peakXVI-4	chrXVI	212733	213100	368	conv	YPL177C-YPL178W	YPL177C--3UTR;YPL178W--3UTR	CUP9;CBC2	(TA)n-39	M1		M3
peakXVI-5	chrXVI	239025	239233	209	unidir	YPL164C-YPL165C	YPL164C--3UTR;YPL165C--5UTRm	MLH3;SET6	(TA)n-28	M1		M3
peakXVI-6	chrXVI	312847	313049	203	unidir	YPL125W-YPL126W	YPL126W--3UTR	NAN1	(TA)n-34	M1		M3
peakXVI-7	chrXVI	460571	460773	203	conv	YPL050C-YPL051W	YPL050C--3UTR;YPL051W--3UTR	MNN9;ARL3	(TA)n-27	M1		M3
peakXVI-8	chrXVI	575090	575288	199	unidir	YPR008W-YPR009W	YPR008W--3UTR	HAA1	none	M1		M3
peakXVI-9	chrXVI	650389	650769	381	conv	YPR041W-YPR042C	YPR042C--3UTRm	PUF2	(TTA)n-144		M2	M3
NOTES:
1: Only undubious ORFs have been
considered, as referenced in SGD.
2: UTR positions and extent are taken
from Tuller et al, 2009 (ref.14 in the text).
When the label is “UTRm”, that means
that the UTR has not been explicitly defined
by the cited authors, therefore the mean length
(given by the cited authors) has been
used in order to have a one-to-one
association of UTRs and ORFs.
3: The position w.r.t. UTRs and repeats
have been completed only in case that the peak
co-localizes with the specific feature.
Otherwise, the label is “none”.
4: some peaks co-localize
with retrotransposons or ARS.
PeakIV-20: YDRWTy1-5;YDRWdelta28-Ty1LTR
PeakV-2: YELCtau1-Ty4LTR
PeakXV-6:YOLWsigma1-Ty3LTR;YOLWdelta6-Ty1LTR
peakXV-9:YORWdelta10-Ty1LTR
peakIII-7:ARS319
PeakIV-12: ARS450
peakIV-8:ARS413
peakIX-1:ARS909
peakVIII-4:ARS809
