# Supplementary material for: Global Mapping of DNA Conformational Flexibility on Saccharomyces cerevisiae
Source: PLoS Comput Biol. 2015 Apr 10;11(4):e1004136. doi: 10.1371/journal.pcbi.1004136 (PMC4393290; doi:10.1371/journal.pcbi.1004136)
Supplement: S2 Table — A.xls file containing six tables about conservation in Saccharomyces sensu stricto species, ohnologs and synteny of ORFs involved in flexibility peaks. (XLS) [file pcbi.1004136.s003.xls]

## Sheet: Conservation
name	InterORF region	Total Conservation Score	Scer (presence)	Skud (conserved region)	Smik (conserved region)	Sbay (conserved region)	Spar (conserved region)	Synteny conserved in at least one among Spar, Smik or Sbay	Synteny conserved in Spar, Smik and Sbay	conserved peak in all species+syntheny in all three species (OK=4+1=5)
peakI-1	conv	4	1	1	1	1	1	1	0	4
peakII-10	conv	3	1	1	1	0	1	1	1	4
peakIII-5	conv	4	1	1	1	1	1	1	1	5
peakIII-6	conv	4	1	1	1	1	1	1	1	5
peakIV-16	conv	4	1	1	1	1	1	1	1	5
peakIV-22	conv	4	1	1	1	1	1	1	1	5
peakIV-26	conv	2	1	0	1	0	1	0	0	2
peakIV-27	conv	4	1	1	1	1	1	1	1	5
peakIV-7	conv	4	1	1	1	1	1	0	0	4
peakIV-8	conv	4	1	1	1	1	1	1	1	5
peakIV-9	conv	3	1	0	1	1	1	1	0	3
peakIX-1	conv	4	1	1	1	1	1	1	0	4
peakIX-3	conv	3	1	1	0	1	1	1	1	4
peakV-11	conv	4	1	1	1	1	1	1	1	5
peakV-8	conv	4	1	1	1	1	1	1	1	5
peakVI-5	conv	4	1	1	1	1	1	1	1	5
peakVII-10	conv	4	1	1	1	1	1	1	1	5
peakVII-14	conv	4	1	1	1	1	1	1	0	4
peakVII-15	conv	4	1	1	1	1	1	1	0	4
peakVII-17	conv	4	1	1	1	1	1	1	1	5
peakVII-19	conv	4	1	1	1	1	1	1	0	4
peakVII-6	conv	3	1	1	1	0	1	1	1	4
peakVIII-11	conv	4	1	1	1	1	1	1	1	5
peakVIII-2	conv	4	1	1	1	1	1	1	1	5
peakVIII-5	conv	1	1	1	0	0	0	1	0	1
peakVIII-6	conv	4	1	1	1	1	1	1	1	5
peakVIII-7	conv	4	1	1	1	1	1	1	1	5
peakVIII-9	conv	4	1	1	1	1	1	1	1	5
peakX-1	conv	4	1	1	1	1	1	0	0	4
peakXI-11	conv	4	1	1	1	1	1	1	0	4
peakXI-13	conv	4	1	1	1	1	1	1	1	5
peakXI-2	conv	4	1	1	1	1	1	1	1	5
peakXI-7	conv	4	1	1	1	1	1	1	0	4
peakXII-1	conv	4	1	1	1	1	1	0	0	4
peakXII-10	conv	4	1	1	1	1	1	1	0	4
peakXII-14	conv	4	1	1	1	1	1	1	0	4
peakXII-16	conv	3	1	1	1	0	1	1	1	4
peakXII-18	conv	2	1	0	0	1	1	1	1	3
peakXII-19	conv	4	1	1	1	1	1	1	0	4
peakXII-2	conv	4	1	1	1	1	1	1	1	5
peakXII-5	conv	4	1	1	1	1	1	1	0	4
peakXII-6	conv	4	1	1	1	1	1	1	0	4
peakXIII-11	conv	2	1	0	1	0	1	1	1	3
peakXIII-13	conv	3	1	1	1	1	0	1	1	4
peakXIII-3	conv	4	1	1	1	1	1	1	1	5
peakXIII-6	conv	4	1	1	1	1	1	1	0	4
peakXIII-7	conv	4	1	1	1	1	1	1	0	4
peakXV-18	conv	4	1	1	1	1	1	1	1	5
peakXV-2	conv	4	1	1	1	1	1	1	0	4
peakXV-4	conv	4	1	1	1	1	1	1	0	4
peakXVI-10	conv	4	1	1	1	1	1	1	1	5
peakXVI-2	conv	4	1	1	1	1	1	1	0	4
peakXVI-4	conv	4	1	1	1	1	1	1	1	5
peakXVI-7	conv	4	1	1	1	1	1	1	1	5
peakXVI-9	conv	3	1	0	1	1	1	1	0	3
peakII-6	div	4	1	1	1	1	1	1	0	4
peakIV-12	div	4	1	1	1	1	1	1	0	4
peakIV-19	div	4	1	1	1	1	1	1	0	4
peakIV-21	div	3	1	0	1	1	1	0	0	3
peakIV-23	div	3	1	1	1	0	1	1	0	3
peakV-7	div	4	1	1	1	1	1	1	0	4
peakVI-4	div	1	1	0	0	0	1	1	1	2
peakVII-9	div	4	1	1	1	1	1	1	1	5
peakX-3	div	4	1	1	1	1	1	1	0	4
peakXII-3	div	4	1	1	1	1	1	1	0	4
peakXII-4	div	2	1	0	1	0	1	1	0	2
peakXII-8	div	4	1	1	1	1	1	1	1	5
peakXIII-5	div	4	1	1	1	1	1	1	1	5
peakII-1	unidir	4	1	1	1	1	1	1	1	5
peakII-3	unidir	4	1	1	1	1	1	1	1	5
peakII-5	unidir	4	1	1	1	1	1	1	1	5
peakII-8	unidir	4	1	1	1	1	1	1	0	4
peakII-9	unidir	4	1	1	1	1	1	1	0	4
peakIII-2	unidir	4	1	1	1	1	1	1	1	5
peakIII-3	unidir	4	1	1	1	1	1	1	1	5
peakIV-10	unidir	4	1	1	1	1	1	1	0	4
peakIV-14	unidir	4	1	1	1	1	1	1	0	4
peakIV-15	unidir	2	1	1	0	1	0	1	0	2
peakIV-2	unidir	4	1	1	1	1	1	1	0	4
peakIV-25	unidir	3	1	1	1	0	1	1	0	3
peakIV-4	unidir	4	1	1	1	1	1	0	0	4
peakIV-5	unidir	4	1	1	1	1	1	1	0	4
peakV-1	unidir	4	1	1	1	1	1	1	1	5
peakV-10	unidir	4	1	1	1	1	1	1	1	5
peakV-12	unidir	4	1	1	1	1	1	1	1	5
peakV-3	unidir	4	1	1	1	1	1	1	1	5
peakV-5	unidir	4	1	1	1	1	1	1	1	5
peakV-6	unidir	4	1	1	1	1	1	1	1	5
peakV-9	unidir	4	1	1	1	1	1	1	1	5
peakVI-2	unidir	4	1	1	1	1	1	1	1	5
peakVII-1	unidir	4	1	1	1	1	1	1	1	5
peakVII-16	unidir	4	1	1	1	1	1	1	1	5
peakVII-18	unidir	3	1	0	1	1	1	1	0	3
peakVII-2	unidir	4	1	1	1	1	1	1	1	5
peakVII-3	unidir	4	1	1	1	1	1	1	1	5
peakVII-4	unidir	4	1	1	1	1	1	1	1	5
peakVII-7	unidir	3	1	0	1	1	1	1	1	4
peakVIII-1	unidir	4	1	1	1	1	1	1	1	5
peakVIII-4	unidir	4	1	1	1	1	1	1	1	5
peakX-2	unidir	4	1	1	1	1	1	1	0	4
peakX-5	unidir	4	1	1	1	1	1	1	1	5
peakXI-10	unidir	4	1	1	1	1	1	1	0	4
peakXI-12	unidir	4	1	1	1	1	1	1	1	5
peakXI-3	unidir	4	1	1	1	1	1	1	1	5
peakXI-4	unidir	0	1	0	0	0	0	1	1	1
peakXI-5	unidir	3	1	0	1	1	1	1	1	4
peakXI-6	unidir	3	1	1	1	0	1	1	0	3
peakXI-8	unidir	4	1	1	1	1	1	1	0	4
peakXII-13	unidir	4	1	1	1	1	1	1	0	4
peakXII-17	unidir	4	1	1	1	1	1	1	0	4
peakXII-7	unidir	4	1	1	1	1	1	1	0	4
peakXII-9	unidir	4	1	1	1	1	1	1	0	4
peakXIII-1	unidir	3	1	1	1	0	1	1	0	3
peakXIII-10	unidir	4	1	1	1	1	1	1	1	5
peakXIII-14	unidir	3	1	1	1	0	1	1	0	3
peakXIII-2	unidir	3	1	0	1	1	1	1	1	4
peakXIII-4	unidir	4	1	1	1	1	1	1	1	5
peakXIII-8	unidir	4	1	1	1	1	1	1	0	4
peakXIV-2	unidir	4	1	1	1	1	1	1	0	4
peakXIV-3	unidir	4	1	1	1	1	1	1	0	4
peakXIV-4	unidir	3	1	1	1	0	1	1	1	4
peakXIV-5	unidir	4	1	1	1	1	1	1	1	5
peakXV-10	unidir	4	1	1	1	1	1	1	0	4
peakXV-11	unidir	4	1	1	1	1	1	1	0	4
peakXV-13	unidir	4	1	1	1	1	1	1	0	4
peakXV-16	unidir	4	1	1	1	1	1	1	0	4
peakXV-5	unidir	3	1	1	1	0	1	1	1	4
peakXV-7	unidir	4	1	1	1	1	1	0	0	4
peakXVI-1	unidir	4	1	1	1	1	1	1	1	5
peakXVI-5	unidir	1	1	0	0	0	1	1	0	1
peakXVI-6	unidir	2	1	1	0	0	1	1	0	2
Notes:
1- Total Conservation Score is the numer of species (different from S. cer)
in which the peak is conserved (each conserved interORF region in every species has been analysed for peaks).
Label '1' in conservation means that the conserved region has a conserved peak.
Label '0' in conservation means that the conserved region does not show peaks.
Regions where the peak is not conserved in any species have not been included in this table.
3- Label '1' in syntheny means that the syntheny is conserved either in at least one species
or in all three species Spar, Smik, Sbay (data of syntheny for Spar are not available)
Label '0' in syntheny means that the syntheny is not conserved
4- 54 peaks are conserved in all four Species together with the syntheny of the flanking ORFs in all three species. Among them, 24 peaks lie in convergent interORF regions and 8 in unidir regions

## Sheet: S cer ohnologs AND peak in 3UTR
	Gene 1	Name 1	Gene 2	Name 2	peak is in 3UTR of gene nr...	The peak is in interORF region of class...
1	YAL029C	MYO4	YOR326W	MYO2	1	conv
2	YAL030W	SNC1	YOR327C	SNC2	1	conv
3	YBR210W	ERV15	YGL054C	ERV14	1	conv
4	YCL040W	GLK1	YDR516C	EMI2	1	unidir
5	YCR073W-A	SOL2	YNR034W	SOL1	1	conv
6	YDR206W	EBS1	YLR233C	EST1	1	conv
7	YDR480W	DIG2	YPL049C	DIG1	1	conv
8	YER027C	GAL83	YGL208W	SIP2	1	unidir
9	YFL059W	SNZ3	YNL333W	SNZ2	1 and 2	undir;unidir
10	YFR040W	SAP155	YGL229C	SAP4	1	conv
11	YGR056W	RSC1	YLR357W	RSC2	1	conv
12	YHR030C	SLT2	YKL161C	YKL161C	1	unidir
13	YHR115C	YHR115C	YNL116W	YNL116W	1	conv
14	YHR132W-A	YHR132W-A	YNL157W	YNL157W	1	conv
15	YHR146W	CRP1	YNL173C	MDG1	1	conv
16	YHR203C	RPS4B	YJR145C	RPS4A	1	conv
17	YKR075C	YKR075C	YOR062C	YOR062C	1	conv
18	YLL021W	SPA2	YLR313C	SPH1	1	conv
19	YML007W	YAP1	YDR423C	CAD1	1	conv
20	YML124C	TUB3	YML085C	TUB1	1	unidir
21	YMR180C	CTL1	YPL228W	CET1	1	conv
22	YNL270C	ALP1	YEL063C	CAN1	2	unidir
23	YDR098C	GRX3	YER174C	GRX4	2	unidir
24	YDR099W	BMH2	YER177W	BMH1	2	conv
25	YGR238C	KEL2	YHR158C	KEL1	2	conv
26	YJL079C	PRY1	YKR013W	PRY2	2	conv
27	YHL035C	YHL035C	YLL048C	YBT1	2	conv
28	YLL012W	YLL012W	YLR020C	YLR020C	2	conv
29	YDL161W	ENT1	YLR206W	ENT2	2	unidir
30	YDL155W	CLB3	YLR210W	CLB4	2	conv
31	YGR038W	ORM1	YLR350W	ORM2	2	conv
32	YDR436W	PPZ2	YML016C	PPZ1	2	conv
33	YLR260W	LCB5	YOR171C	LCB4	2	conv
34	YAL028W	YAL028W	YOR324C	YOR324C	2	unidir
35	YGL096W	TOS8	YPL177C	CUP9	2	conv
36	YGL166W	CUP2	YPR008W	HAA1	2	unidir
37	YJR091C	JSN1	YPR042C	PUF2	2	conv
		37 gene pairs=36+1 (complete)				27 ORF conv
		38 ORFs with ohnolog AND peak in 3UTR				11 ORF unidir

## Sheet:  S cer Ohnologs ORFs AND peak in 5UTR
Gene 1	Name 1	Gene 2	Name 2	peak is in 5UTR of gene nr...	The peak is in interORF region of class...
YFL018C	LPD1	YPL017C	YPL017C	1	div
YDR253C	MET32	YPL038W	MET31	1	div
YER037W	PHM8	YGL224C	SDT1	1;2	div;unidir
YER064C	YER064C	YIL056W	YIL056W	1	unidir
YLL012W	YLL012W	YLR020C	YLR020C	1	div
5 ORFs have an ohnologs, over 30 having also a peak in 5UTR

## Sheet: synteny_CONV
name	S.par	S.mik	S.bay	Synteny conserved in at least one species	Synteny conserved in all three species	interORF region
peakI-1	+	+	-	1		conv
peakII-10	+	+	+	1	1	conv
peakIII-4	+	+	+	1	1	conv
peakIII-5	+	+	+	1	1	conv
peakIII-6	+	+	+	1	1	conv
peakIV-9	+	-	+	1		conv
peakIV-8	+	+	+	1	1	conv
peakIV-16	+	+	+	1	1	conv
peakIV-22	+	+	+	1	1	conv
peakIV-26	-	-	-			conv
peakIV-27	+	+	+	1	1	conv
peakV-8	+	+	+	1	1	conv
peakV-11	+	+	+	1	1	conv
peakVI-5	+	+	+	1	1	conv
peakVII-10	+	+	+	1	1	conv
peakVII-6	+	+	+	1	1	conv
peakVII-14	+	+	-	1		conv
peakVII-17	+	+	+	1	1	conv
peakVII-20	+	+	+	1	1	conv
peakVIII-2	+	+	+	1	1	conv
peakVIII-5	+	+	-	1		conv
peakVIII-6	+	+	+	1	1	conv
peakVIII-7	+	+	+	1	1	conv
peakVIII-9	+	+	+	1	1	conv
peakVIII-11	+	+	+	1	1	conv
peakIX-3	+	+	+	1	1	conv
peakX-1	-	-	-			conv
peakX-4	+	+	-	1		conv
peakXI-7	+	+	-	1		conv
peakXI-2	+	+	+	1	1	conv
peakXI-11	+	-	-	1		conv
peakXII-2	+	+	+	1	1	conv
peakXII-10	+	-	+	1		conv
peakXII-14	+	-	+	1		conv
peakXII-16	+	+	+	1	1	conv
peakXII-18	+	+	+	1	1	conv
peakXII-19	+	-	+	1		conv
peakXIII-7	-	+	+	1		conv
peakXIII-11	+	+	+	1	1	conv
peakXIII-13	+	+	+	1	1	conv
peakXV-4	+	+	-	1		conv
peakXV-2	+	-	+	1		conv
peakXV-12	+	+	-	1		conv
peakXV-18	+	+	+	1	1	conv
peakXVI-4	+	+	+	1	1	conv
peakXVI-2	+	-	-	1		conv
peakIV-20						conv
peakV-2	+	+	+	1	1	conv
peakVII-13	-	-	+	1		conv
peakVII-15	+	-	+	1		conv
peakVII-19	+	-	+	1		conv
peakVIII-8	+	-	-	1		conv
peakIX-1	+	-	-	1		conv
peakXI-1	-	+	-	1		conv
peakXI-13	+	+	+	1	1	conv
peakXII-5	+	-	+	1		conv
peakXII-6	+	-	-	1		conv
peakXIII-6	-	+	+	1		conv
peakXIII-3	+	+	+	1	1	conv
peakXV-3	+	-	-	1		conv
peakXVI-7	+	+	+	1	1	conv
peakXVI-9	+	+	-	1		conv
peakIII-7	-	-	-			conv
peakIV-7	-	-	-			conv
peakXV-15	+	+	-	1		conv
peakXVI-10	+	+	+	1	1	conv
	57	46	46	61	34

## Sheet: synteny_UNIDIR
name	pos	start	end		S.cer	S.par	S.mik	S.bay	Synteny conserved in at least one species	Synteny conserved in all three species	interORF region
peakII-4	chrII	193469	193674	YBL015W	+	+	+	+	1	1	unidir
peakII-3	chrII	164331	164519	YBL029C-A	+	+	+	+	1	1	unidir
peakII-1	chrII	40499	40700	YBL097W	+	+	+	+	1	1	unidir
peakII-5	chrII	353487	353728	YBR057C	+	+	+	+	1	1	unidir
peakII-8	chrII	559675	559875	YBR159W	+	+	0	-	1		unidir
peakII-9	chrII	628804	629004	YBR202W	+	+	+	-	1		unidir
peakII-11	chrII	701821	702128	YBR240C	+	+	+	+	1	1	unidir
peakIII-3	chrIII	52318	52539	YCL039W	+	+	+	+	1	1	unidir
peakIII-2	chrIII	46880	47087	YCL044C	+	+	+	+	1	1	unidir
peakIV-10	chrIV	370888	371099	YDL046W	+	+	+	-	1		unidir
peakIV-5	chrIV	226725	226953	YDL131W	+	+	+	0	1		unidir
peakIV-4	chrIV	169732	169925	YDL160C	+	-	-	-			unidir
peakIV-2	chrIV	56879	57098	YDL223C	+	+	0	-	1		unidir
peakIV-14	chrIV	558202	558415	YDR051C	+	+	0	+	1		unidir
peakIV-15	chrIV	778662	778908	YDR160W	+	0	+	-	1		unidir
peakIV-25	chrIV	1321886	1322089	YDR425W	+	+	+	0	1		unidir
peakV-3	chrV	132472	132694	YEL011W	+	+	+	+	1	1	unidir
peakV-1	chrV	31365	31553	YEL063C	+	+	+	+	1	1	unidir
peakV-5	chrV	198426	198693	YER021W	+	+	+	+	1	1	unidir
peakV-6	chrV	208686	209131	YER026C	+	+	+	+	1	1	unidir
peakV-9	chrV	284295	284509	YER064C	+	+	+	+	1	1	unidir
peakV-10	chrV	491316	491548	YER158C	+	+	+	+	1	1	unidir
peakV-12	chrV	546426	546635	YER177W	+	+	+	+	1	1	unidir
peakVI-2	chrVI	57777	58107	YFL036W	+	+	+	+	1	1	unidir
peakVI-1	chrVI	12309	12576	YFL058W	+	-	-	-			unidir
peakVII-12	chrVII	496931	497155	YGL001C	coppia						unidir	la regione non e' consrvata secondo Scannell
peakVII-11	chrVII	450024	450217	YGL023C	+	+	+	0	1		unidir
peakVII-7	chrVII	307095	307317	YGL105W	+	+	+	+	1	1	unidir
peakVII-5	chrVII	272209	272432	YGL125W	+	+	+	0	1		unidir
peakVII-4	chrVII	270193	270447	YGL127C	+	+	+	+	1	1	unidir
peakVII-3	chrVII	156025	156236	YGL183C	+	+	+	+	1	1	unidir
peakVII-2	chrVII	78889	79137	YGL223C	+	+	+	+	1	1	unidir
peakVII-1	chrVII	69273	69538	YGL227W	+	+	+	+	1	1	unidir
peakVII-16	chrVII	635418	635722	YGR072W	+	+	+	+	1	1	unidir
peakVII-18	chrVII	808303	808503	YGR159C	+	+	+	-	1		unidir
peakVIII-1	chrVIII	66060	66264	YHL020C	+	+	+	+	1	1	unidir
peakVIII-4	chrVIII	168693	168903	YHR029C	+	+	+	+	1	1	unidir
peakVIII-10	chrVIII	465716	465928	YHR179W							unidir
peakX-2	chrX	177830	178035	YJL128C	+	+	+	-	1		unidir
peakX-5	chrX	604332	604540	YJR093C	+	+	+	+	1	1	unidir
peakXI-10	chrXI	392000	392214	YKL024C	+	-	+	+	1		unidir
peakXI-9	chrXI	382006	382389	YKL029C							unidir
peakXI-8	chrXI	335914	336135	YKL054C	+	+	-	-	1		unidir
peakXI-6	chrXI	173811	174020	YKL145W	+	+	+	-	1		unidir
peakXI-5	chrXI	164761	164969	YKL151C	+	+	+	+	1	1	unidir
peakXI-4	chrXI	136009	136219	YKL165C	+	+	+	+	1	1	unidir
peakXI-3	chrXI	79976	80201	YKL192C	+	+	+	+	1	1	unidir
peakXI-12	chrXI	524782	525063	YKR046C	+	+	+	+	1	1	unidir
peakXII-7	chrXII	248436	248643	YLR053C	+	+	-	+	1		unidir
peakXII-9	chrXII	339563	339778	YLR098C	+	+	-	+	1		unidir
peakXII-13	chrXII	556372	556575	YLR206W	+	0	+	+	1		unidir
peakXII-17	chrXII	837436	837626	YLR354C	+	+	-	+	1		unidir
peakXIII-4	chrXIII	86867	87146	YML091C	+	+	+	+	1	1	unidir
peakXIII-2	chrXIII	45868	46070	YML111W	+	+	+	+	1	1	unidir
peakXIII-1	chrXIII	21847	22075	YML124C	+	0	0	+	1		unidir
peakXIII-8	chrXIII	344001	344271	YMR036C	+	+	+	-	1		unidir
peakXIII-10	chrXIII	557284	557525	YMR145C	+	+	+	+	1	1	unidir
peakXIII-14	chrXIII	646771	646974	YMR191W	+	+	-	+	1		unidir
peakXIV-4	chrXIV	605639	605849	YNL014W	+	+	+	+	1	1	unidir
peakXIV-3	chrXIV	326557	326765	YNL163C	+	+	+	-	1		unidir
peakXIV-2	chrXIV	217100	217365	YNL230C	+	+	-	+	1		unidir
peakXIV-1	chrXIV	14213	14479	YNL332W	+	+	-	- non c'è			unidir
peakXIV-5	chrXIV	694145	694349	YNR035C	+	+	+	+	1	1	unidir
peakXV-8	chrXV	326105	326307	YOL001W	coppia						unidir
peakXV-7	chrXV	241442	241668	YOL047C	+	0	-	-			unidir
peakXV-5	chrXV	205956	206166	YOL064C	+	+	+	+	1	1	unidir
peakXV-9	chrXV	354773	355272	YOR011W	+	-	-	-			unidir
peakXV-10	chrXV	413522	413758	YOR044W	+	+	-	+	1		unidir
peakXV-11	chrXV	536977	537182	YOR113W	+	+	-	+	1		unidir
peakXV-13	chrXV	667460	667670	YOR177C	+	-	+	0	1		unidir
peakXV-14	chrXV	722559	722764	YOR202W	+	-	-	-			unidir
peakXV-16	chrXV	923036	923236	YOR323C	+	+	+	0	1		unidir
peakXVI-6	chrXVI	312847	313049	YPL125W	+	+	0	+	1		unidir
peakXVI-5	chrXVI	239025	239233	YPL164C	+	+	+	0	1		unidir
peakXVI-3	chrXVI	165721	165938	YPL203W	+	+	+	+	1	1	unidir
peakXVI-1	chrXVI	132170	132365	YPL221W	+	+	+	+	1	1	unidir
peakXVI-8	chrXVI	575090	575288	YPR008W	+	-	+	+	1		unidir
					Over 77 peaks				67	36

## Sheet: synteny_div
name	pos	start	end	http://yeastmine.yeastgenome.org/yeastmine/begin.do				S.cer	S.par	S.mik	S.bay	Synteny conserved in at least one species	Synteny conserved in all three species	interORF region
peakII-6	chrII	476899	477189	TKL2	TransKetoLase	transketolase TKL2	2046	+	-	-	+	1		div
peakII-6	chrII	476899	477189	TEF2	Translation Elongation Factor	eEF1A EF-1 alpha	1377							div
peakIII-1	chrIII	9059	9336	VBA3	Vacuolar Basic Amino acid transporter		1377	+	-	-	-			div
peakIII-1	chrIII	9059	9336	GEX1	Glutathione EXchanger		1848							div
peakIV-6	chrIV	240051	240251			aldo-keto reductase superfamily protein	939	+	+	+	+	1	1	div
peakIV-6	chrIV	240051	240251	HNT1	Histidine triad NucleoTide-binding		588							div
peakIV-1	chrIV	20435	20647				372	+	+	-	-			div
peakIV-1	chrIV	20435	20647	AAD4	Aryl-Alcohol Dehydrogenase		990							div
peakIV-12	chrIV	505145	505350	PST2	Protoplasts-SecreTed		597	+	+	-	-	1		div
peakIV-12	chrIV	505145	505350	MRH1	Membrane protein Related to Hsp30p		963							div
peakIV-13	chrIV	538652	538850	ENA1	Exitus NAtru (Latin, "exit sodium")	HOR6 PMR2 Na(+)/Li(+)-exporting P-type ATPase ENA1	3276	+	-	-	-			div
peakIV-13	chrIV	538652	538850	RSM10	Ribosomal Small subunit of Mitochondria	mitochondrial 37S ribosomal protein RSM10	612							div
peakIV-17	chrIV	930850	931074	RTN1	ReTiculoN-like		888	+	+	-	-	1		div
peakIV-17	chrIV	930850	931074	LYS4	LYSine requiring	homoaconitate hydratase LYS4 LYS3	2082							div
peakIV-18	chrIV	946444	946744	SNU56	Small NUclear ribonucleoprotein associated	MUD10	1479	+	-	+	-	1		div
peakIV-18	chrIV	946444	946744	AMD2	AMiDase		1650							div
peakIV-19	chrIV	964453	964792	MET32	METhionine requiring		576	+	+	-	-	1		div
peakIV-19	chrIV	964453	964792	CHL4	CHromosome Loss	CTF17 MCM17	1377							div
peakIV-21	chrIV	1224454	1224650				921	+	-	-	-			div
peakIV-21	chrIV	1224454	1224650	WIP1	W-lIke Protein		270							div
peakIV-23	chrIV	1238944	1239140				539	+	-	+	-	1		div
peakIV-23	chrIV	1238944	1239140	RPP2B	Ribosomal Protein P2 Beta	YPA1 YP2beta P2B L45 ribosomal protein P2B RPL45	333							div
peakV-7	chrV	225635	225899	ARB1	ATP-binding cassette protein involved in Ribosome Biogenesis	ATP-binding cassette family ATPase ARB1	1833	+	+	+	-	1		div
peakV-7	chrV	225635	225899	PHM8	PHosphate Metabolism		966							div
peakVI-4	chrVI	103090	103306	SMX2		YFL018W-A SmG Sm G SNP2	234	+	+	+	+	1	1	div
peakVI-4	chrVI	103090	103306	LPD1	LiPoamide Dehydrogenase	dihydrolipoyl dehydrogenase HPD1	1500							div
peakVI-3	chrVI	94982	95180	GAT1		NIL1 MEP80	1533	+	+	+	-	1		div
peakVI-3	chrVI	94982	95180	FRS2	phenylalanyl (F)-tRNA Synthetase	cytoplasmic phenylalanyl-tRNA synthetase alpha subunit phenylalanine--tRNA ligase subunit alpha	1512							div
peakVII-9	chrVII	428000	428193				2730	+	+	+	+	1	1	div
peakVII-9	chrVII	428000	428193	PNC1	Pyrazinamidase and NiCotinamidase	nicotinamidase	651							div
peakVIII-3	chrVIII	98767	98979	MRP4	Mitochondrial Ribosomal Protein	mitochondrial 37S ribosomal protein MRP4	1185	+	+	-	+			div
peakVIII-3	chrVIII	98767	98979	SHU1	Suppressor of HU sensitivity		453							div
peakIX-4	chrIX	177278	177570	SGA1	Sporulation-specific GlycoAmylase	glucan 1,4-alpha-glucosidase	1650	+	-	-	-			div
peakIX-4	chrIX	177278	177570	XBP1	XhoI site-Binding Protein		1944							div
peakX-3	chrX	455976	456174	TDH2	Triose-phosphate DeHydrogenase	GLD2 GAPDH glyceraldehyde-3-phosphate dehydrogenase (phosphorylating) TDH2	999	+	+	+	-	1		div
peakX-3	chrX	455976	456174	MET3	METhionine requiring	sulfate adenylyltransferase	1536							div
peakXII-3	chrXII	125311	125552	YEH1	Yeast steryl Ester Hydrolase		1722	+	-	+	-	1		div
peakXII-3	chrXII	125311	125552	PUF3	PUmilio-homology domain Family		2640							div
peakXII-4	chrXII	170498	170784				300	+	+	-	+	1		div
peakXII-4	chrXII	170498	170784	GAT3			426							div
peakXII-8	chrXII	320359	320546	ALT1	ALanine Transaminase	alanine transaminase ALT1	1779	+	+	+	+	1	1	div
peakXII-8	chrXII	320359	320546	XDJ1			1380							div
peakXII-11	chrXII	390258	390449	YPS3	YaPSin	YPS4	1527	+	+	-	-			div
peakXII-11	chrXII	390258	390449				411							div
peakXIII-5	chrXIII	101097	101289			putative cystathionine gamma-synthase	1950	+	+	+	+	1	1	div
peakXIII-5	chrXIII	101097	101289				1257							div
peakXIII-9	chrXIII	388599	388795	BUB2	Budding Uninhibited by Benzimidazole	PAC7	921		-	+	-	1		div
peakXIII-9	chrXIII	388599	388795	FET3	FErrous Transport		1911							div
peakXV-6	chrXV	227027	227457	PSH1	Pob3/Spt16 Histone associated	ubiquitin-protein ligase PSH1	1221	+	-	-	+	1		div
peakXV-6	chrXV	227027	227457	THI20	THIamine metabolism	trifunctional hydroxymethylpyrimidine kinase/phosphomethylpyrimidine kinase/thiaminase	1656							div
peakXV-17	chrXV	988845	989063	PUT4	Proline UTilization		1884	+	+	+	+	1	1	div
peakXV-17	chrXV	988845	989063	CIN1	Chromosome INstability		3045							div
								26 picchi				19	6
