# Supplementary material for: Global Mapping of DNA Conformational Flexibility on Saccharomyces cerevisiae
Source: PLoS Comput Biol. 2015 Apr 10;11(4):e1004136. doi: 10.1371/journal.pcbi.1004136 (PMC4393290; doi:10.1371/journal.pcbi.1004136)
Supplement: S3 Table — A.xls file containing the list of 175 ORFs with peak in 3′UTR and tables about GO terms results. (XLS) [file pcbi.1004136.s004.xls]

## Sheet: 175ORF list
175 orf 3'utr	SGD gene ID
YBL029C-A	S000000027
YBR058C	S000000028
YDR052C	S000000112
YDR366C	S000007591
YEL063C	S000000194
YER159C	S000000262
YEL020C	S000000363
YER027C	S000000414
YGR001C	S000000415
YGR024C	S000000536
YGR061C	S000000537
YGR161C	S000000545
YGR229C	S000000549
YHL020C	S000000718
YHR030C	S000000671
YJR094C	S000000679
YKL024C	S000000680
YKR074W	S000002205
YKL192C	S000002217
YKL151C	S000002218
YKL054C	S000002230
YKL029C	S000002231
YLR014C	S000002290
YLR020C	S000002459
YLR099C	S000002567
YML124C	S000002614
YMR146C	S000002615
YML105C	S000002774
YML091C	S000002785
YML016C	S000002786
YNL163C	S000002833
YNR036C	S000087209
YOR324C	S000002869
YOL064C	S000002888
YOL047C	S000002889
YPL050C	S000000738
YPR042C	S000000746
YAL029C	S000000789
YBR210W	S000000823
YCL031C	S000000829
YCR073W-A	S000000853
YCR083W	S000000854
YDR206W	S000000961
YDR377W	S000000975
YDR461C-A	S000000976
YDR480W	S000000979
YDL072C	S000001857
YDL059C	S000001835
YIL115C	S000001936
YER173W	S000001937
YER051W	S000002991
YFR040W	S000003003
YGL035C	S000003004
YGR056W	S000003074
YGR082W	S000003080
YGR275W	S000003081
YGL112C	S000003095
YHR202W	S000003191
YHL014C	S000003197
YHR045W	S000003233
YHR114W	S000003256
YHR132W-A	S000003288
YHR157W	S000003289
YJL187C	S000003293
YJR022W	S000003304
YKR013W	S000003314
YKL215C	S000003315
YKL082C	S000003393
YLL048C	S000003461
YLR100W	S000003507
YLR210W	S000003508
YLR350W	S000001006
YLR381W	S000001007
YLR439W	S000001012
YLL019C	S000001072
YMR149W	S000001087
YMR179W	S000001088
YML006C	S000001156
YOR168W	S000001157
YOR352W	S000007496
YOL148C	S000001175
YOL070C	S000001189
YPL217C	S000001200
YPL177C	S000001201
YCL044C	S000001245
YGL023C	S000001246
YGL223C	S000001377
YGL127C	S000001378
YNL230C	S000001392
YPL164C	S000003723
YBL098W	S000003725
YBL016W	S000003783
YBR159W	S000003785
YCL040W	S000003854
YDL047W	S000001507
YDR160W	S000001512
YDR425W	S000001537
YDL132W	S000001565
YIL130W	S000001567
YER177W	S000001629
YEL012W	S000001634
YER021W	S000001675
YFL059W	S000001698
YFL037W	S000001699
YGL228W	S000001702
YGL106W	S000001721
YHR146W	S000001722
YKL219W	S000001756
YKL146W	S000001782
YLR206W	S000001783
YMR191W	S000003942
YML112W	S000003944
YNL333W	S000003971
YNL015W	S000003972
YOR044W	S000004004
YOR113W	S000004010
YOR202W	S000004044
YOL109W	S000004089
YOL001W	S000004090
YPL222W	S000004092
YPL204W	S000004196
YPL126W	S000004200
YPR008W	S000004201
YGR072W	S000004342
YKR075C	S000004343
YPL051W	S000004373
YAL030W	S000004374
YBR211C	S000004431
YCL032W	S000004432
YCR075C	S000004465
YCR084C	S000004466
YDR207C	S000004478
YDR378C	S000004556
YDR461W	S000004573
YDR481C	S000004580
YDL073W	S000004593
YDL060W	S000004754
YIL116W	S000004757
YER174C	S000004758
YER052C	S000004791
YFR041C	S000004792
YGL036W	S000004803
YGR057C	S000004960
YGR083C	S000005107
YGR276C	S000005174
YGL113W	S000005277
YHR203C	S000005319
YHL015W	S000005361
YHR046C	S000005407
YHR115C	S000005425
YHR133C	S000005431
YHR158C	S000005432
YJL189W	S000005469
YJR024C	S000005508
YKR014C	S000005509
YKL216W	S000005570
YKL084W	S000005639
YLL049W	S000005694
YLR102C	S000005697
YLR211C	S000005728
YLR351C	S000005851
YLR382C	S000005879
YLR440C	S000005880
YLL021W	S000005971
YMR150C	S000005972
YMR180C	S000006047
YML007W	S000006085
YOR171C	S000006098
YOR353C	S000006099
YOL149W	S000006125
YOL071W	S000006138
YPL218W	S000006139
YPL178W	S000006143
YKR048C	S000006212
YLR054C	S000006246

## Sheet: GOterms-BP-175ORF3'peak
GO Term Biological Process 175	p-Value	#ORFs per GO term
regulation of biological process [GO:0050789]	0.0001559	62
phosphate-containing compound metabolic process [GO:0006796]	0.0002946	39
biological regulation [GO:0065007]	0.00034	67
regulation of cellular process [GO:0050794]	0.0004356	59
phosphorus metabolic process [GO:0006793]	0.0005289	39
organic cyclic compound metabolic process [GO:1901360]	0.0006018	81
nitrogen compound metabolic process [GO:0006807]	0.000786	86
cellular nitrogen compound metabolic process [GO:0034641]	0.0009528	81
heterocycle metabolic process [GO:0046483]	0.0013242	78
cell cycle process [GO:0022402]	0.0013293	31
cell cycle [GO:0007049]	0.0013423	34
meiosis [GO:0007126]	0.0015394	14
cellular aromatic compound metabolic process [GO:0006725]	0.0015755	77
homologous chromosome segregation [GO:0045143]	0.001625	3
reproduction [GO:0000003]	0.001711	26
negative regulation of dipeptide transport [GO:2000879]	0.0023213	2
negative regulation of dipeptide transport by negative regulation of transcription from RNA polymerase II promoter [GO:0035955]	0.0023213	2
negative regulation of oligopeptide transport [GO:2000877]	0.0023213	2
negative regulation of oligopeptide transport by negative regulation of transcription from RNA polymerase II promoter [GO:0035952]	0.0023213	2
regulation of dipeptide transport by regulation of transcription from RNA polymerase II promoter [GO:0035953]	0.0023213	2
regulation of oligopeptide transport by regulation of transcription from RNA polymerase II promoter [GO:0035950]	0.0023213	2
regulation of macromolecule metabolic process [GO:0060255]	0.0024201	41
small molecule metabolic process [GO:0044281]	0.0025558	38
cellular process involved in reproduction [GO:0048610]	0.0025964	23
growth [GO:0040007]	0.0027129	11
filamentous growth [GO:0030447]	0.0030064	9
pyrimidine-containing compound biosynthetic process [GO:0072528]	0.0030933	5
organophosphate metabolic process [GO:0019637]	0.0036375	24
filamentous growth of a population of unicellular organisms [GO:0044182]	0.0038793	8
nucleobase-containing compound metabolic process [GO:0006139]	0.0039854	73
response to acid [GO:0001101]	0.0039991	3
organic cyclic compound biosynthetic process [GO:1901362]	0.004443	42
UFP-specific transcription factor mRNA processing involved in endoplasmic reticulum unfolded protein response [GO:0030969]	0.0045566	2
response to organic substance [GO:0010033]	0.0045624	12
regulation of primary metabolic process [GO:0080090]	0.0046933	42
cellular response to chemical stimulus [GO:0070887]	0.005163	16
signal transduction [GO:0007165]	0.0053428	16
single organism signaling [GO:0044700]	0.0053428	16
signaling [GO:0023052]	0.0055277	16
regulation of metabolic process [GO:0019222]	0.0059292	43
pyrimidine-containing compound metabolic process [GO:0072527]	0.0060965	5
response to chemical stimulus [GO:0042221]	0.0061726	20
heterocycle biosynthetic process [GO:0018130]	0.006308	40
response to unfolded protein [GO:0006986]	0.0064105	4
regulation of cell cycle [GO:0051726]	0.0064619	13
negative regulation of cellular process [GO:0048523]	0.0065386	23
cellular response to organic substance [GO:0071310]	0.0067693	10
aromatic compound biosynthetic process [GO:0019438]	0.0071048	39
regulation of biosynthetic process [GO:0009889]	0.0072742	36
regulation of cellular biosynthetic process [GO:0031326]	0.0072742	36
negative regulation of transcription during mitosis [GO:0007068]	0.0074542	2
negative regulation of transcription from RNA polymerase II promoter during mitosis [GO:0007070]	0.0074542	2
regulation of dipeptide transport [GO:0090089]	0.0074542	2
regulation of oligopeptide transport [GO:0090088]	0.0074542	2
regulation of peptide transport [GO:0090087]	0.0074542	2
regulation of transcription during mitosis [GO:0045896]	0.0074542	2
regulation of transcription from RNA polymerase II promoter. mitotic [GO:0046021]	0.0074542	2
pyridine-containing compound metabolic process [GO:0072524]	0.0075886	6
negative regulation of exit from mitosis [GO:0001100]	0.0077736	3
phosphorylation [GO:0016310]	0.0081656	17
negative regulation of biological process [GO:0048519]	0.0083697	23
mitosis [GO:0007067]	0.0084222	13
nuclear division [GO:0000280]	0.0090609	13
regulation of RNA biosynthetic process [GO:2001141]	0.0092178	30
regulation of transcription. DNA-dependent [GO:0006355]	0.0092178	30
nucleotide metabolic process [GO:0009117]	0.0098497	16
cell communication [GO:0007154]	0.010019	20
response to stimulus [GO:0050896]	0.010369	44
nuclear-transcribed mRNA catabolic process. nonsense-mediated decay [GO:0000184]	0.0105358	4
cellular nitrogen compound biosynthetic process [GO:0044271]	0.0105787	40
cell cycle arrest [GO:0007050]	0.0109754	2
inositol biosynthetic process [GO:0006021]	0.0109754	2
negative regulation of carbohydrate metabolic process [GO:0045912]	0.0111488	3
negative regulation of cellular carbohydrate metabolic process [GO:0010677]	0.0111488	3
regulation of RNA metabolic process [GO:0051252]	0.0114409	30
growth of unicellular organism as a thread of attached cells [GO:0070783]	0.01157	7
nucleoside phosphate metabolic process [GO:0006753]	0.0117777	16
regulation of gene expression [GO:0010468]	0.0120244	34
intracellular signal transduction [GO:0035556]	0.0122217	11
organelle fission [GO:0048285]	0.0128471	13
meiotic chromosome segregation [GO:0045132]	0.0131202	4
organonitrogen compound metabolic process [GO:1901564]	0.0133208	30
regulation of macromolecule biosynthetic process [GO:0010556]	0.0140756	34
intracellular protein kinase cascade [GO:0007243]	0.014551	4
response to topologically incorrect protein [GO:0035966]	0.014551	4
regulation of cellular metabolic process [GO:0031323]	0.0148318	40
transcription from RNA polymerase II promoter [GO:0006366]	0.0150451	22
'de novo' pyrimidine nucleobase biosynthetic process [GO:0006207]	0.0150832	2
dipeptide transport [GO:0042938]	0.0150832	2
chromatin disassembly [GO:0031498]	0.0152476	3
nucleosome disassembly [GO:0006337]	0.0152476	3
protein-DNA complex disassembly [GO:0032986]	0.0152476	3
pyrimidine nucleotide biosynthetic process [GO:0006221]	0.0152476	3
pyrimidine nucleotide metabolic process [GO:0006220]	0.0152476	3
microtubule-based process [GO:0007017]	0.0153368	8
cellular response to stimulus [GO:0051716]	0.0154103	35
meiosis I [GO:0007127]	0.0162291	7
cellular response to unfolded protein [GO:0034620]	0.0175744	3
endoplasmic reticulum unfolded protein response [GO:0030968]	0.0175744	3
ER-nucleus signaling pathway [GO:0006984]	0.0175744	3
response to endoplasmic reticulum stress [GO:0034976]	0.0175744	3
negative regulation of transcription from RNA polymerase II promoter [GO:0000122]	0.0193769	8
inositol metabolic process [GO:0006020]	0.0197422	2
nuclear migration involved in conjugation with cellular fusion [GO:0000743]	0.0197422	2
pyridoxal phosphate biosynthetic process [GO:0042823]	0.0197422	2
pyridoxal phosphate metabolic process [GO:0042822]	0.0197422	2
pyridoxine biosynthetic process [GO:0008615]	0.0197422	2
pyridoxine metabolic process [GO:0008614]	0.0197422	2
vitamin B6 biosynthetic process [GO:0042819]	0.0197422	2
nucleobase-containing compound biosynthetic process [GO:0034654]	0.0209767	35
sulfur compound biosynthetic process [GO:0044272]	0.021992	6
negative regulation of biosynthetic process [GO:0009890]	0.0222524	15
negative regulation of cellular biosynthetic process [GO:0031327]	0.0222524	15
regulation of cellular macromolecule biosynthetic process [GO:2000112]	0.0227037	33
cell division [GO:0051301]	0.0234595	15
negative regulation of gluconeogenesis [GO:0045721]	0.0249186	2
pyrimidine nucleobase biosynthetic process [GO:0019856]	0.0249186	2
regulation of spindle pole body separation [GO:0010695]	0.0249186	2
vitamin B6 metabolic process [GO:0042816]	0.0249186	2
regulation of anatomical structure morphogenesis [GO:0022603]	0.0256782	3
transcription. DNA-dependent [GO:0006351]	0.0259853	30
establishment of organelle localization [GO:0051656]	0.0267244	7
RNA biosynthetic process [GO:0032774]	0.027293	30
RNA metabolic process [GO:0016070]	0.0272965	50
regulation of cellular ketone metabolic process [GO:0010565]	0.0273222	4
attachment of spindle microtubules to kinetochore involved in homologous chromosome segregation [GO:0051455]	0.0281665	1
attachment of spindle microtubules to kinetochore involved in meiotic chromosome segregation [GO:0051316]	0.0281665	1
bile acid and bile salt transport [GO:0015721]	0.0281665	1
generation of mature 3'-end of 5S rRNA generated by RNA polymerase III [GO:0002107]	0.0281665	1
glutaminyl-tRNA aminoacylation [GO:0006425]	0.0281665	1
histone H3-K36 demethylation [GO:0070544]	0.0281665	1
histone lysine demethylation [GO:0070076]	0.0281665	1
L-cystine transport [GO:0015811]	0.0281665	1
nitrogen catabolite repression of transcription from RNA polymerase II promoter [GO:0001081]	0.0281665	1
positive regulation of meiosis by negative regulation of transcription from RNA polymerase II promoter [GO:1900475]	0.0281665	1
positive regulation of meiosis by positive regulation of transcription from RNA polymerase II promoter [GO:1900476]	0.0281665	1
protein-FAD linkage [GO:0018293]	0.0281665	1
regulation of fungal-type cell wall biogenesis [GO:0032995]	0.0281665	1
regulation of meiosis by regulation of transcription from RNA polymerase II promoter [GO:1900401]	0.0281665	1
tRNA 3'-trailer cleavage. exonucleolytic [GO:0034415]	0.0281665	1
nucleobase-containing small molecule metabolic process [GO:0055086]	0.0300998	19
calcium-mediated signaling [GO:0019722]	0.0305798	2
histidine biosynthetic process [GO:0000105]	0.0305798	2
histidine family amino acid biosynthetic process [GO:0009076]	0.0305798	2
histidine family amino acid metabolic process [GO:0009075]	0.0305798	2
histidine metabolic process [GO:0006547]	0.0305798	2
imidazole-containing compound metabolic process [GO:0052803]	0.0305798	2
negative regulation of transcription by glucose [GO:0045014]	0.0305798	2
negative regulation of transcription from RNA polymerase II promoter by glucose [GO:0000433]	0.0305798	2
signal transduction involved in filamentous growth [GO:0001402]	0.0305798	2
G-protein coupled receptor signaling pathway [GO:0007186]	0.0318961	4
conjugation with cellular fusion [GO:0000747]	0.0319862	7
regulation of transcription from RNA polymerase II promoter [GO:0006357]	0.0326096	18
conjugation [GO:0000746]	0.033403	7
sulfur compound metabolic process [GO:0006790]	0.033403	7
negative regulation of cellular metabolic process [GO:0031324]	0.034068	16
cell surface receptor signaling pathway [GO:0007166]	0.0343416	4
mitotic cell cycle [GO:0000278]	0.0353513	12
protein ubiquitination involved in ubiquitin-dependent protein catabolic process [GO:0042787]	0.0354657	3
carbon catabolite repression of transcription [GO:0045013]	0.0366948	2
carbon catabolite repression of transcription from RNA polymerase II promoter [GO:0000437]	0.0366948	2
regulation of cellular ketone metabolic process by regulation of transcription from RNA polymerase II promoter [GO:0072364]	0.0366948	2
nucleic acid metabolic process [GO:0090304]	0.0372533	59
negative regulation of metabolic process [GO:0009892]	0.0372874	16
cellular response to topologically incorrect protein [GO:0035967]	0.0390976	3
pyridine-containing compound biosynthetic process [GO:0072525]	0.0390976	3
regulation of cyclin-dependent protein serine/threonine kinase activity [GO:0000079]	0.0390976	3
regulation of lipid biosynthetic process [GO:0046890]	0.0390976	3
protein ubiquitination [GO:0016567]	0.0411155	7
chromatin assembly or disassembly [GO:0006333]	0.0418352	5
pseudohyphal growth [GO:0007124]	0.0418352	5
regulation of cell cycle process [GO:0010564]	0.0424635	9
regulation of carbohydrate biosynthetic process [GO:0043255]	0.0429111	3
regulation of nitrogen compound metabolic process [GO:0051171]	0.0431881	31
establishment of mitotic spindle localization [GO:0040001]	0.043234	2
establishment of mitotic spindle orientation [GO:0000132]	0.043234	2
establishment of spindle orientation [GO:0051294]	0.043234	2
positive regulation of transcription from RNA polymerase I promoter [GO:0045943]	0.043234	2
pyrimidine nucleobase metabolic process [GO:0006206]	0.043234	2
regulation of transcription from RNA polymerase II promoter by glucose [GO:0000430]	0.043234	2
regulation of protein metabolic process [GO:0051246]	0.0440064	11
cytoskeleton organization [GO:0007010]	0.0452328	11
nuclear-transcribed mRNA catabolic process [GO:0000956]	0.0464563	6
nucleobase-containing compound catabolic process [GO:0034655]	0.0464652	13
tRNA processing [GO:0008033]	0.0480613	7

## Sheet: GOterms-MF-175ORF3'peak
GO Term Molecular Function	p-Value	#ORFs per GO term
GTP binding [GO:0005525]	0.0015039	9
guanyl nucleotide binding [GO:0019001]	0.0015039	9
guanyl ribonucleotide binding [GO:0032561]	0.0015039	9
binding [GO:0005488]	0.002056	101
GTPase activity [GO:0003924]	0.003343	7
nucleotide phosphatase activity [GO:0019204]	0.0042139	2
MAP kinase activity [GO:0004707]	0.0068988	2
protein binding transcription factor activity [GO:0000988]	0.0161644	8
phosphatase activity [GO:0016791]	0.0162849	7
protein tyrosine kinase activity [GO:0004713]	0.018313	2
protein binding [GO:0005515]	0.0222812	26
protein serine/threonine phosphatase activity [GO:0004722]	0.0231332	3
carboxylic acid transmembrane transporter activity [GO:0046943]	0.0238919	5
amino acid transmembrane transporter activity [GO:0015171]	0.0259658	4
ACP phosphopantetheine attachment site binding involved in fatty acid biosynthetic process [GO:0000036]	0.0270851	1
3-keto sterol reductase activity [GO:0000253]	0.0270851	1
aspartate kinase activity [GO:0004072]	0.0270851	1
dihydroorotate dehydrogenase activity [GO:0004152]	0.0270851	1
dihydroorotate oxidase activity [GO:0004158]	0.0270851	1
histidinol-phosphate transaminase activity [GO:0004400]	0.0270851	1
imidazoleglycerol-phosphate dehydratase activity [GO:0004424]	0.0270851	1
malic enzyme activity [GO:0004470]	0.0270851	1
kynurenine 3-monooxygenase activity [GO:0004502]	0.0270851	1
phosphoribosylformylglycinamidine synthase activity [GO:0004642]	0.0270851	1
glutamine-tRNA ligase activity [GO:0004819]	0.0270851	1
tRNA guanylyltransferase activity [GO:0008193]	0.0270851	1
3'(2'),5'-bisphosphate nucleotidase activity [GO:0008441]	0.0270851	1
arginine transmembrane transporter activity [GO:0015181]	0.0270851	1
L-cystine transmembrane transporter activity [GO:0015184]	0.0270851	1
bile acid-exporting ATPase activity [GO:0015432]	0.0270851	1
malate dehydrogenase (oxaloacetate-decarboxylating) activity [GO:0016619]	0.0270851	1
5-oxoprolinase (ATP-hydrolyzing) activity [GO:0017168]	0.0270851	1
myosin V binding [GO:0031489]	0.0270851	1
myosin heavy chain binding [GO:0032036]	0.0270851	1
myosin II heavy chain binding [GO:0032038]	0.0270851	1
ACP phosphopantetheine attachment site binding [GO:0044620]	0.0270851	1
ketoreductase activity [GO:0045703]	0.0270851	1
methylthioribulose 1-phosphate dehydratase activity [GO:0046570]	0.0270851	1
ATP-dependent NAD(P)H-hydrate dehydratase activity [GO:0047453]	0.0270851	1
prosthetic group binding [GO:0051192]	0.0270851	1
dihydroorotate oxidase (fumarate) activity [GO:0052888]	0.0270851	1
organic acid transmembrane transporter activity [GO:0005342]	0.0287299	5
ion binding [GO:0043167]	0.0307907	54
transcription factor binding transcription factor activity [GO:0000989]	0.0313124	7
protein kinase regulator activity [GO:0019887]	0.0348711	4
purine nucleotide binding [GO:0017076]	0.0355113	29
small molecule binding [GO:0036094]	0.0368904	37
organic anion transmembrane transporter activity [GO:0008514]	0.0380923	5
receptor signaling protein serine/threonine kinase activity [GO:0004702]	0.0402243	2
protein domain specific binding [GO:0019904]	0.0402243	2
phosphoric ester hydrolase activity [GO:0042578]	0.0415157	7
RNA polymerase II core promoter proximal region sequence-specific DNA binding [GO:0000978]	0.0425799	4
kinase regulator activity [GO:0019207]	0.0425799	4
DNA replication origin binding [GO:0003688]	0.0462799	3
hydro-lyase activity [GO:0016836]	0.0462799	3
receptor signaling protein activity [GO:0005057]	0.0467108	2
