# Supplementary material for: Global Mapping of DNA Conformational Flexibility on Saccharomyces cerevisiae
Source: PLoS Comput Biol. 2015 Apr 10;11(4):e1004136. doi: 10.1371/journal.pcbi.1004136 (PMC4393290; doi:10.1371/journal.pcbi.1004136)
Supplement: S1 Archive — An archive containing the flexibility peaks positions, in.bed format, suitable for UCSC visualization. (ZIP) [file pcbi.1004136.s005.zip]

Archive with 17 entries (17 files):
- chrm01_flex_peaks.bed
- chrm02_flex_peaks.bed
- chrm03_flex_peaks.bed
- chrm04_flex_peaks.bed
- chrm05_flex_peaks.bed
- chrm06_flex_peaks.bed
- chrm07_flex_peaks.bed
- chrm08_flex_peaks.bed
- chrm09_flex_peaks.bed
- chrm10_flex_peaks.bed
- chrm11_flex_peaks.bed
- chrm12_flex_peaks.bed
- chrm13_flex_peaks.bed
- chrm14_flex_peaks.bed
- chrm15_flex_peaks.bed
- chrm16_flex_peaks.bed
- readme_bedpeaks.rtf
