# Supplementary material for: Global Mapping of DNA Conformational Flexibility on Saccharomyces cerevisiae
Source: PLoS Comput Biol. 2015 Apr 10;11(4):e1004136. doi: 10.1371/journal.pcbi.1004136 (PMC4393290; doi:10.1371/journal.pcbi.1004136)
Supplement: S1 Archive — An archive containing the flexibility peaks positions, in.bed format, suitable for UCSC visualization. (ZIP) [file pcbi.1004136.s005.zip › chrm02_flex_peaks.bed]

browser position chrII
track type=wiggle_0 name="flexible peaks" description="flexible peaks" db=sacCer2 color=10,10,205 viewLimits=7:18 autoScale=off
chrII 40499 40700 14.4
chrII 68212 68407 14.1
chrII 164331 164519 13.8
chrII 193469 193674 14.0
chrII 353487 353728 15.4
chrII 476899 477189 14.0
chrII 541343 541721 14.6
chrII 559675 559875 14.6
chrII 628804 629004 13.9
chrII 645987 646215 15.1
chrII 701821 702128 14.7
