# Supplementary material for: Global Mapping of DNA Conformational Flexibility on Saccharomyces cerevisiae
Source: PLoS Comput Biol. 2015 Apr 10;11(4):e1004136. doi: 10.1371/journal.pcbi.1004136 (PMC4393290; doi:10.1371/journal.pcbi.1004136)
Supplement: S1 Archive — An archive containing the flexibility peaks positions, in.bed format, suitable for UCSC visualization. (ZIP) [file pcbi.1004136.s005.zip › chrm03_flex_peaks.bed]

browser position chrIII
track type=wiggle_0 name="flexible peaks" description="flexible peaks" db=sacCer2 color=10,10,205 viewLimits=7:18 autoScale=off
chrIII 9059 9336 14.1
chrIII 46880 47087 14.1
chrIII 52318 52539 14.5
chrIII 64452 64714 13.8
chrIII 247849 248091 15.8
chrIII 259936 260136 13.9
chrIII 315419 315708 14.6
