# Supplementary material for: Global Mapping of DNA Conformational Flexibility on Saccharomyces cerevisiae
Source: PLoS Comput Biol. 2015 Apr 10;11(4):e1004136. doi: 10.1371/journal.pcbi.1004136 (PMC4393290; doi:10.1371/journal.pcbi.1004136)
Supplement: S1 Archive — An archive containing the flexibility peaks positions, in.bed format, suitable for UCSC visualization. (ZIP) [file pcbi.1004136.s005.zip › chrm04_flex_peaks.bed]

browser position chrIV:1-1,531,919
track type=wiggle_0 name="flexible peaks" description="flexible peaks" db=sacCer2 color=10,10,205 viewLimits=7:18 autoScale=off
chrIV 20435 20647 14.2
chrIV 56879 57098 14.8
chrIV 161394 161783 13.9
chrIV 169732 169925 14.0
chrIV 226725 226953 15.7
chrIV 240051 240251 14.1
chrIV 323592 323796 14.3
chrIV 329486 329798 14.1
chrIV 343910 344168 14.5
chrIV 370888 371099 14.6
chrIV 390323 390596 14.0
chrIV 505145 505350 13.8
chrIV 538652 538850 14.0
chrIV 558202 558415 14.4
chrIV 778662 778908 14.9
chrIV 864772 865005 14.3
chrIV 930850 931074 14.2
chrIV 946444 946744 14.0
chrIV 964453 964792 14.0
chrIV 1212211 1212731 13.9
chrIV 1224454 1224650 13.8
chrIV 1229111 1229327 14.0
chrIV 1238944 1239140 14.0
chrIV 1290795 1291203 14.1
chrIV 1321886 1322089 14.4
chrIV 1385308 1385583 14.4
chrIV 1418368 1418578 14.3
