# Supplementary material for: Global Mapping of DNA Conformational Flexibility on Saccharomyces cerevisiae
Source: PLoS Comput Biol. 2015 Apr 10;11(4):e1004136. doi: 10.1371/journal.pcbi.1004136 (PMC4393290; doi:10.1371/journal.pcbi.1004136)
Supplement: S1 Archive — An archive containing the flexibility peaks positions, in.bed format, suitable for UCSC visualization. (ZIP) [file pcbi.1004136.s005.zip › chrm05_flex_peaks.bed]

browser position chrV
track type=wiggle_0 name="flexible peaks" description="flexible peaks" db=sacCer2 color=10,10,205 viewLimits=7:18 autoScale=off
chrV 31365 31553 13.8
chrV 118483 118691 14.4
chrV 132472 132694 14.8
chrV 142791 143082 14.3
chrV 198426 198693 13.9
chrV 208686 209131 14.0
chrV 225635 225899 15.6
chrV 256182 256404 14.3
chrV 284295 284509 14.7
chrV 491316 491548 14.4
chrV 538278 538491 14.1
chrV 546426 546635 14.1
