# Supplementary material for: Global Mapping of DNA Conformational Flexibility on Saccharomyces cerevisiae
Source: PLoS Comput Biol. 2015 Apr 10;11(4):e1004136. doi: 10.1371/journal.pcbi.1004136 (PMC4393290; doi:10.1371/journal.pcbi.1004136)
Supplement: S1 Archive — An archive containing the flexibility peaks positions, in.bed format, suitable for UCSC visualization. (ZIP) [file pcbi.1004136.s005.zip › chrm07_flex_peaks.bed]

browser position chrVII
track type=wiggle_0 name="flexible peaks" description="flexible peaks" db=sacCer2 color=10,10,205 viewLimits=7:18 autoScale=off
chrVII 69273 69538 13.9
chrVII 78889 79137 16.0
chrVII 156025 156236 14.8
chrVII 270193 270447 15.5
chrVII 272209 272432 15.0
chrVII 298011 298212 13.9
chrVII 307095 307317 15.6
chrVII 348013 348259 14.1
chrVII 428000 428193 14.3
chrVII 431287 431563 14.3
chrVII 450024 450217 13.8
chrVII 496931 497155 13.8
chrVII 531759 531964 14.3
chrVII 604384 604590 13.8
chrVII 611623 611860 14.6
chrVII 635418 635722 13.9
chrVII 644687 644910 15.1
chrVII 808303 808503 14.1
chrVII 949168 949364 13.8
chrVII 1043685 1043891 14.4
