# Supplementary material for: Global Mapping of DNA Conformational Flexibility on Saccharomyces cerevisiae
Source: PLoS Comput Biol. 2015 Apr 10;11(4):e1004136. doi: 10.1371/journal.pcbi.1004136 (PMC4393290; doi:10.1371/journal.pcbi.1004136)
Supplement: S1 Archive — An archive containing the flexibility peaks positions, in.bed format, suitable for UCSC visualization. (ZIP) [file pcbi.1004136.s005.zip › chrm08_flex_peaks.bed]

browser position chrVIII
track type=wiggle_0 name="flexible peaks" description="flexible peaks" db=sacCer2 color=10,10,205 viewLimits=7:18 autoScale=off
chrVIII 66060 66264 14.3
chrVIII 75883 76088 13.8
chrVIII 98767 98979 13.9
chrVIII 168693 168903 13.9
chrVIII 197164 197441 13.8
chrVIII 339979 340185 14.1
chrVIII 370453 370661 13.9
chrVIII 391729 392055 14.1
chrVIII 413466 413733 14.2
chrVIII 465716 465928 14.3
chrVIII 504284 504490 14.1
