# Supplementary material for: Global Mapping of DNA Conformational Flexibility on Saccharomyces cerevisiae
Source: PLoS Comput Biol. 2015 Apr 10;11(4):e1004136. doi: 10.1371/journal.pcbi.1004136 (PMC4393290; doi:10.1371/journal.pcbi.1004136)
Supplement: S1 Archive — An archive containing the flexibility peaks positions, in.bed format, suitable for UCSC visualization. (ZIP) [file pcbi.1004136.s005.zip › chrm11_flex_peaks.bed]

browser position chrXI
track type=wiggle_0 name="flexible peaks" description="flexible peaks" db=sacCer2 color=10,10,205 viewLimits=7:18 autoScale=off
chrXI 15806 16333 14.0
chrXI 26217 26705 13.8
chrXI 79976 80201 13.9
chrXI 136009 136219 14.6
chrXI 164761 164969 14.4
chrXI 173811 174020 13.8
chrXI 280490 280722 15.8
chrXI 335914 336135 13.9
chrXI 382006 382389 13.8
chrXI 392000 392214 14.0
chrXI 464723 464953 14.7
chrXI 524782 525063 14.8
chrXI 579285 579477 14.0
