# Supplementary material for: Global Mapping of DNA Conformational Flexibility on Saccharomyces cerevisiae
Source: PLoS Comput Biol. 2015 Apr 10;11(4):e1004136. doi: 10.1371/journal.pcbi.1004136 (PMC4393290; doi:10.1371/journal.pcbi.1004136)
Supplement: S1 Archive — An archive containing the flexibility peaks positions, in.bed format, suitable for UCSC visualization. (ZIP) [file pcbi.1004136.s005.zip › chrm12_flex_peaks.bed]

browser position chrXII
track type=wiggle_0 name="flexible peaks" description="flexible peaks" db=sacCer2 color=10,10,205 viewLimits=7:18 autoScale=off
chrXII 41134 41333 14.8
chrXII 105335 105602 14.4
chrXII 125311 125552 14.4
chrXII 170498 170784 14.1
chrXII 171924 172137 14.5
chrXII 181557 181781 14.4
chrXII 248436 248643 13.9
chrXII 320359 320546 13.9
chrXII 339563 339778 14.2
chrXII 342790 342992 14.5
chrXII 390258 390449 13.8
chrXII 451193 451414 13.9
chrXII 556372 556575 14.2
chrXII 563395 563623 14.8
chrXII 701104 701344 14.2
chrXII 829311 829536 15.0
chrXII 837436 837626 14.2
chrXII 881847 882112 14.1
chrXII 1015420 1015615 14.1
