# Supplementary material for: Global Mapping of DNA Conformational Flexibility on Saccharomyces cerevisiae
Source: PLoS Comput Biol. 2015 Apr 10;11(4):e1004136. doi: 10.1371/journal.pcbi.1004136 (PMC4393290; doi:10.1371/journal.pcbi.1004136)
Supplement: S1 Archive — An archive containing the flexibility peaks positions, in.bed format, suitable for UCSC visualization. (ZIP) [file pcbi.1004136.s005.zip › chrm13_flex_peaks.bed]

browser position chrXIII
track type=wiggle_0 name="flexible peaks" description="flexible peaks" db=sacCer2 color=10,10,205 viewLimits=7:18 autoScale=off
chrXIII 21847 22075 15.2
chrXIII 45868 46070 13.8
chrXIII 57708 57912 13.9
chrXIII 86867 87146 15.2
chrXIII 101097 101289 13.9
chrXIII 239276 239488 14.4
chrXIII 255896 256160 13.8
chrXIII 344001 344271 14.9
chrXIII 388599 388795 13.9
chrXIII 557284 557525 13.9
chrXIII 561795 562001 14.0
chrXIII 587548 587776 14.2
chrXIII 622077 622281 13.8
chrXIII 646771 646974 14.1
