# Supplementary material for: Global Mapping of DNA Conformational Flexibility on Saccharomyces cerevisiae
Source: PLoS Comput Biol. 2015 Apr 10;11(4):e1004136. doi: 10.1371/journal.pcbi.1004136 (PMC4393290; doi:10.1371/journal.pcbi.1004136)
Supplement: S1 Archive — An archive containing the flexibility peaks positions, in.bed format, suitable for UCSC visualization. (ZIP) [file pcbi.1004136.s005.zip › chrm14_flex_peaks.bed]

browser position chrXIV
track type=wiggle_0 name="flexible peaks" description="flexible peaks" db=sacCer2 color=10,10,205 viewLimits=7:18 autoScale=off
chrXIV 14213 14479 13.8
chrXIV 217100 217365 14.5
chrXIV 326557 326765 13.8
chrXIV 605639 605849 14.7
chrXIV 694145 694349 14.3
