# Supplementary material for: Global Mapping of DNA Conformational Flexibility on Saccharomyces cerevisiae
Source: PLoS Comput Biol. 2015 Apr 10;11(4):e1004136. doi: 10.1371/journal.pcbi.1004136 (PMC4393290; doi:10.1371/journal.pcbi.1004136)
Supplement: S1 Archive — An archive containing the flexibility peaks positions, in.bed format, suitable for UCSC visualization. (ZIP) [file pcbi.1004136.s005.zip › chrm15_flex_peaks.bed]

browser position chrXV
track type=wiggle_0 name="flexible peaks" description="flexible peaks" db=sacCer2 color=10,10,205 viewLimits=7:18 autoScale=off
chrXV 308 1264 14.3
chrXV 45609 45815 15.1
chrXV 110697 110910 14.1
chrXV 196995 197244 14.4
chrXV 205956 206166 13.8
chrXV 227027 227457 14.4
chrXV 241442 241668 14.4
chrXV 326105 326307 13.8
chrXV 354773 355272 14.0
chrXV 413522 413758 14.4
chrXV 536977 537182 14.1
chrXV 651668 651964 13.8
chrXV 667460 667670 14.2
chrXV 722559 722764 13.9
chrXV 854895 855103 13.9
chrXV 923036 923236 14.1
chrXV 988845 989063 13.9
chrXV 998251 998453 13.8
