# Supplementary material for: Global Mapping of DNA Conformational Flexibility on Saccharomyces cerevisiae
Source: PLoS Comput Biol. 2015 Apr 10;11(4):e1004136. doi: 10.1371/journal.pcbi.1004136 (PMC4393290; doi:10.1371/journal.pcbi.1004136)
Supplement: S1 Archive — An archive containing the flexibility peaks positions, in.bed format, suitable for UCSC visualization. (ZIP) [file pcbi.1004136.s005.zip › chrm16_flex_peaks.bed]

browser position chrXVI
track type=wiggle_0 name="flexible peaks" description="flexible peaks" db=sacCer2 color=10,10,205 viewLimits=7:18 autoScale=off
chrXVI 132170 132365 13.8
chrXVI 139335 139692 14.0
chrXVI 165721 165938 15.0
chrXVI 212733 213100 14.1
chrXVI 239025 239233 14.1
chrXVI 312847 313049 13.8
chrXVI 460571 460773 13.9
chrXVI 575090 575288 13.9
chrXVI 650389 650769 14.6
chrXVI 773526 773835 14.2
