# Supplementary material for: Global Mapping of DNA Conformational Flexibility on Saccharomyces cerevisiae
Source: PLoS Comput Biol. 2015 Apr 10;11(4):e1004136. doi: 10.1371/journal.pcbi.1004136 (PMC4393290; doi:10.1371/journal.pcbi.1004136)
Supplement: S4 Table — A.xls file containing the list of disease-associated human genes which are ortholog to yeast ORFs associated to peaks. (XLS) [file pcbi.1004136.s006.xls]

## Sheet: Tabella ortologhi e malat. fin 
	SGD Gene name	Yeast gene	Human ortholog Gene	Human Gene ID	Chromosome map	Fragile site (*)	Source (**)	Disease	-log (P-Val)	Hits	PubMed ID or OMIM IDs
1	YAL029C	MYO4	MYO5A Myosin VA	ENSG00000197535	15q21.2	FRA15E (15q21)	1	griscelli syndrome, type 1	1904-01-04 16:03:00	3	17185506 , 15316067
							1	piebaldism	1904-01-04 06:07:00	1	16121806
							1	melanoma b16	12:04	2	9348537 , 12531900
							1	metastatic cancer	7:45	2	19521958
							1	melanoma	0.26875	5	12221080 , 9348537 , 10529054 , 11921164
							1	stroke	4:35	6	11706052 , 20418880 , 12386339 , 12499355
							1	tumors	0.469444	1	17941720
							1	cancer	0.266667	5	19521958
							1	neurological disorders	0	2	17185506
							1	mental retardation	0	2	12147688 , 16121806
							2	Griscelli syndrome, type 1			OMIM ID: 214450
							3	Cancer census gene
			MYO5B Myosin VB	ENSG00000167306	18q21.1	-	2	Microvillus inclusion disease			OMIM ID: 251850
							3	Spitzoid tumour
							4	gene possibly implicated in cancer
2	YFL037W	TUB2	TUBB3 Tubulin, Beta 3	ENSG00000198211	16q24.3	FRA16J (16q24)	1	nsclc	1904-01-02 13:07:00	18	17909044 , 19745766 , 19683826 , 20442307
							1	ovarian cancer	1904-01-02 08:01:00	15	18497984 , 19228748 , 16675570 , 19074887
							1	glioblastoma	1904-01-02 06:05:00	8	17406983 , 20162618 , 20084020
							1	picks disease	1904-01-02 06:02:00	1	16006664
							1	tumors	19:05	24	19139109 , 19322891 , 19468031 , 17909044
							1	neurological disorders	17:01	1	20406197
							1	astrocytoma	16:04	2	17406983
							1	cancer	16	4	18645017 , 19434843 , 16652383 , 19714814
							1	brain ischemia	10:05	1	16047371
							1	prostate cancer	2:06	10	19690549
							2	Cortical dysplasia, complex, with other brain malformations 1			OMIM ID: 614039
							2	Fibrosis, congenital, of vertically acting extraocular muscles			OMIM ID: 600638
							4	gene possibly implicated in cancer
			TUBB1 Tubulin, Beta 1	ENSG00000101162	20q13.32	FRA20H (20q13.3)	2	Macrothrombocytopenia, autosomal dominant, TUBB1-related			OMIM ID: 613112
							4	gene possibly implicated in cancer
			TUBB2B Tubulin, Beta 2B	ENSG00000137285	6p25.2	-	2	Polymicrogyria, symmetric or asymmetric			OMIM ID: 610031
							4	gene possibly implicated in cancer
3	YML124C	TUB3	TUBA1B Tubulin, Alpha 1B	ENSG00000123416	12q13.12	FRA12A (12q13.1)	1	lung carcinoma	21:03	5	20510079 , 11329278 , 7543053
							1	glioma	18:08	2	18543212 , 16181609
							1	cancer	17:02	7	19407367 , 15033907 , 16541425 , 20510079
							1	glioblastoma	16:01	1	16257120
							1	breast cancer	13:08	3	19548283 , 18085226 , 18424035
							1	tumors	12:02	15	9731740 , 15837987 , 17606971 , 18632620
							1	leukemia	11:03	2	15937340 , 17447750
							1	shock	11:02	10	18347185 , 18790094 , 18607586 , 8255174
							1	neurofibrillary tangles	10:02	1	18487604
							1	alzheimers disease	0.336111	7	17336290 , 18487604 , 19457097 , 7479369
							4	gene possibly implicated in cancer
			TUBA1A Tubulin, Alpha 1A	ENSG00000167552	12q13.12	FRA12A (12q13.1)	2	Lissencephaly 3			OMIM ID: 611603
							4	gene possibly implicated in cancer
			TUBA1C Tubulin, Alpha 1C	ENSG00000167553	12q13.12	FRA12A (12q13.2)	5	Osteoblastoma			PMID: 20362224
							4	gene possibly implicated in cancer
			TUBA8 Tubulin, Alpha 8	ENSG00000183785	22q11.21	-	2	Polymicrogyria with optic nerve hypoplasia	hepatocellular carcinoma		OMIM ID:613180
							4	gene possibly implicated in cancer
4	YPL204W	HRR25	CSNK1A1 Casein Kinase 1, Alpha 1	ENSG00000113712	5q32	-	1	familial adenomatous polyposis	1904-01-02 09:06:00	1	15747065
							1	cancer	1904-01-02 02:08:00	4	20350806 , 15747065 , 15722192
							3	Cancer census gene			Mouse insertional mutagenesis experiments support CSNK1A1 as a cancer causing gene
							4	annotated cancer gene
			CSNK1D Casein Kinase 1, Delta	ENSG00000141551	17q25.3	FRA17E (17q24-25)	1	neurofibrillary tangles	1904-01-02 23:01:00	1	10814741
							1	brain diseases	1904-01-02 21:08:00	1	10814741
							1	familial adenomatous polyposis	1904-01-02 20:06:00	1	17131344, 11818547
							1	neurodegenerative diseases	22:09	2	10814741 , 10924763
							1	alzheimers disease	21:03	5	14761950 , 10814741 , 10924763
							2	Advanced sleep phase syndrome, familial			OMIM ID:615224
							3	cancer census gene			Mouse insertional mutagenesis experiments support CSNK1D as a cancer causing gene
			CSNK1E Casein Kinase 1 Epsilon	ENSG00000213923	22q13.1	FRA22A (22q13.2)	4	gene possibly implicated in cancer
5	YGR083C	GCD2	EIF2B4 Eukaryotic Translation Initiation Factor 2B, Subunit 4 Delta	ENSG00000115211	2p23.3	FRA2N (2p22-23)	2	Leukodystrophy with vanishing white matter			OMIM ID: 603896
							4	gene possibly implicated in cancer
6	YPL218W	SAR1	SAR1B Secretion Associated, Ras Related GTPase 1B	ENSG00000152700	5q31.1	FRA5C (5q31.1)	2	Chylomicron retention disease			OMIM ID:246700
							4	gene possibly implicated in cancer
			SAR1A Secretion Associated, Ras Related GTPase 1A	ENSG00000079332	10q22.1	FRA10D (10q22.1)	4	gene possibly implicated in cancer
7	YPL164C	LMH3	MLH3 MutL Homolog 3	ENSG00000119684	14q24.3	FRA14G (14q24.3)	1	colorectal cancer	1904-01-03 19:09:00	19	11317354 , 15193445 , 18521850 , 10934138
							1	somatic mutations	53	5	10934138 , 18206535 , 11317354
							1	tumors	0.424306	4	10934138 , 11317354
							1	cancer	0	2	18521850 , 10934138
							2	Colorectal cancer, hereditary nonpolyposis, type 7 (HNPCC7)			OMIM ID:614385
							2	Endometrial cancer, susceptibility to			OMIM ID:608089
							4	gene possibly implicated in cancer
8	YBR159W	IFA38	HSD17B12 Hydroxysteroid (17-Beta) Dehydrogenase 12	ENSG00000149084	11p11.2	FRA11L (11p11.2)	1	polycystic kidney diseases	1904-01-02 20:08:00	1	16467263
							1	cancer	0	1	9029722
							4	gene possibly implicated in cancer
			HSD17B3 Hydroxysteroid (17-Beta) Dehydrogenase 3	ENSG00000130948	9q22.32		2	Pseudohermaphroditism, male, with gynecomastia			OMIM ID: 264300
							4	gene possibly implicated in cancer
9	YDR481C	PHO8	ALPL Alkaline Phosphatase	ENSG00000162551	1p36.12	FRA1A (1p36)	1	anaplastic meningioma	69.7	2	9432670 , 9258258
							1	osteomalacia	65.8	6	16815919 , 19335222 , 20392236 , 9403706
							1	rickets	65.1	8	11547844 , 12674323 , 17395561 , 19335222
							1	skeletal disorder	58.3	8	17539739 , 8060771 , 18724009 , 15824850
							1	bone diseases metabolic	47.7	6	16583935 , 20102078 , 8964842
							1	cleidocranial dysplasia	47.7	1	12424591
							2	Hypophosphatasia, infantile			OMIM ID. 241500
							2	Odontohypophosphatasia			OMIM ID: 146300
							4	gene possibly implicated in cancer
			ALPP Alkaline Phosphatase, Placental	ENSG00000163283	2q37.1	-	1	hypophosphatasia	84.3	29	10451522 , 9536930 , 2079838 , 8675582
							1	seminoma	78.7	115	2273701 (5), 8653285 , 1646453 , 17629966
							1	alkaline phosphatase, elevated serum	78.5	17	19212310 , 7723166 , 7780263 , 11142449
							1	germinoma	69.9	24	19106497 , 1723169 , 1966857 , 8615089
							1	hypophosphatasia, infantile	65	1	19631305
							1	osteosarcoma	63.6	42	1651438 , 1702922 , 9914326 , 1611300
							1	yolk sac tumor	63.3	4	10469400 , 1690172 , 8757478
							1	calcification	61.6	89	16958693 , 15974530 , 11401534 , 18160010
							1	biliary cirrhosis primary	61	6	1934501 , 1541936 , 18084701 , 10535881
							1	bone diseases	57.7	17	1458597 , 1940065 , 9283233 , 7923809
							4	gene possibly implicated in cancer
			ALPP2L2 Alkaline Phosphatase, Placental-Like 2	ENSG00000163286	2q37.1	-	1	seminoma	87.2	18	1310437 , 2187297 , 16115909 , 16723857
							1	gonadoblastoma	78.6	1	15968543
							1	yolk sac tumor	69.2	2	7543237 , 19574883
							1	carcinoma embryonal	66	2	10547581
							1	choriocarcinoma	56.9	8	2009524 , 7504459 , 8314767
							1	embryonal tumor	55.7	1	16115909
							1	cryptorchidism	53.4	1	10869645
							1	germ cell cancer	50.3	1	11374808
							1	carcinoma	44.6	4	8514281 , 10323391 , 16163499 , 9190360
							1	tumors	44.1	21	10471538 , 11156214 , 15767804 , 17521702
							4	gene possibly implicated in cancer
10	YCR075C	ERS1	SLC16A7 Solute Carrier Family 16, Member 7	ENSG00000118596	12q14.1	FRA12J (12q14)	1	colorectal cancer			from Malacard
							4	gene possibly implicated in cancer
			SLC16A1 Solute Carrier Family 16 Member 1	ENSG00000155380	1p13.2	FRA1N (1p13)	1	acidosis	29.1	2	12400867 , 16269908
							1	colon cancer	17.4	4	16042588 , 16405400
							1	adenocarcinoma	16.2	8	19597291 , 16423989 , 17760565 , 14525727
							1	hypoglycemia	11	2	17701893
							1	ischemia	0	2	19604494
							1	necrosis	0	3	15574223 , 10774612
							1	glioma	0	1	11277580
							1	tumors	0	14	12479094 , 16136905 , 18778892 , 20021214
							1	carcinoma	0	2	11953883
							1	melanoma	0	1	18778892
							2	Erythrocyte lactate transporter defect			OMIM ID: 245340
							2	Hyperinsulinemic hypoglycemia, familial, 7			OMIM ID: 610021
							4	annotated cancer gene
			SLC16A12 Solute Carrier Family 16, Member 12	ENSG00000152779	10q23.31	FRA10A (10q23.3)	2	Cataract, juvenile, with microcornea and glucosuria			OMIM ID: 612018
							4	gene possibly implicated in cancer
			CFL1 Cofilin 1	ENSG00000172757	11q13.1		1	shock	0	1	12922171
							1	tumors	0	2	18401453 , 2278968
							4	gene possibly implicated in cancer
			CFL2 Cofilin 2	ENSG00000165410	14q13.1	FRA14E (14q13)	2	Nemaline myopathy 7			OMIM ID:610687
							4	gene possibly implicated in cancer
			COG4 Component of oligomeric golgi complex 4	ENSG00000103051	16q22.1	FRA16C (16q22.1)	2	Congenital disorder of glycosylation, type 2j	1		OMIM ID:613489
							4	gene possibly implicated in cancer
			CTNS Cystinosin, Lysosomal Cystine Transporter	ENSG00000040531	17p13.2	-	2	Cystinosis, ocular nonnephropathic	1		OMIM ID:219750
							2	Cystinosis, late-onset juvenile or adolescent nephropathic	1		OMIM ID:219900
							2	Cystinosis, nephropathic	1		OMIM ID:219800
							4	gene possibly implicated in cancer
11	YOL071W	SDH5	SDHAF2 succinate dehydrogenase complex assembly factor 2	ENSG00000167985	11q12.2	-	2	Paragangliomas 2	SDHAF2 o PGL1		OMIM ID:601650
							3	cancer census gene
12	YLR350W	ORM2	ORMDL3 ORM1-like 3	ENSG00000172057	17q12		2	Asthma			OMIM ID:600807
							4	gene possibly implicated in cancer
			ORMDL1 ORM1-like 1	ENSG00000128699	2q32.2		5	Loeys-Dietz syndrome
							4	gene possibly implicated in cancer
13	YLR099C	ICT1	ABHD5 abhydrolase domain containing 5	ENSG00000011198	3p21.33	FRA3H (3p21)	1	neutral lipid storage disease	98	13	14708602 , 15127008 , 18832586 , 20023287 , 16741516
							1	ichthyosis	91.2	10	14708602 , 18832586 , 16741516 , 20023287 , 16549731 , 15127008 , 19401457
							2	Chanarin-Dorfman syndrome			OMIM ID: 275630
							4	gene possibly implicated in cancer
14	YPL177C	CUP9	PKNOX1 PBX/Knotted 1 Homeobox 1	ENSG00000160199	21q22.3	-	1	leukemia pre-b-cell	88.9	1	15187018
							1	down syndrome	30.9	1	9143494
							1	leukemia	21.2	3	14764605 , 12529389
							4	gene possibly implicated in cancer
			PKNOX2 PBX/knotted 1 homeobox 2	ENSG00000165495	11q24.2		4	gene possibly implicated in cancer
							5	Substance dependence
			MEIS2 Meis homeobox 2	ENSG00000134138	15q14		1	15q14 microdeletion syndrome			from MalaCards
							4	gene possibly implicated in cancer
			MEIS1 Meis Homeobox 1	ENSG00000143995	2p14	FRA2Q (2p14)	1	leukemogenesis	82.3	11	16648484 , 15755900 , 9226379 , 15681849
							1	myeloid leukemia	71	8	9226379 , 17202314 , 10996203 , 14713950
							1	leukemia	67.3	39	19109563, 16469876 , 15755900 , 11161815
							1	acute leukemia	40	2	10996203 , 15160920
							1	leukemia promyelocytic acute	39.3	1	11133770
							1	lymphoblastic leukemia acute	30.8	1	11314021
							1	myeloid leukemia chronic	23.5	1	10602420
							1	cancer	6.25	5	17949970 , 11704843 , 11161815 , 15755900
							1	tumors	0	7	7565694 , 19825192
							2	Restless legs syndrome 7			OMIM ID: 612853
							3	cancer census gene			Mouse insertional mutagenesis experiments support CSNK1D as a cancer causing gene
							4	annotated cancer gene
	* Fragile site maps from Mrasek et al. International Journal of Oncology 36, 929-940, 2010
	** Source:
	1 = GeneCards (top 4) The human gene compendium www.genecards.org
	2 = OMIM Online Mendelian Inheritance in Man http: www.omim.org
	3 = COSMIC Cancer census genes http://cancer.sanger.ac.uk/cancergenome/projects/cosmic/
	4= Atlas of Genetics and Cytogenetics in Oncology and Haematology http://www.atlasgeneticsoncology.org
	5= University of Copenhagen DISEASES database
